# Supplementary material for: Dimethyl fumarate prevents ferroptosis to attenuate acute kidney injury by acting on NRF2
Source: Clin Transl Med. 2021 May 1;11(4):e382. doi: 10.1002/ctm2.382 (PMC8087913; doi:10.1002/ctm2.382)
Supplement: Supplementary file 5 — Supporting Materials [file CTM2-11-e382-s003.xlsx]

## Sheet: 1604292638098125042
Gene ID	Gene Symbol	Other Symbols	Cisplatin1 Expression	Cisplatin2 Expression	Cisplatin3 Expression	DMF CIS1 Expression	DMF CIS2 Expression	DMF CIS3 Expression	Vehicle Expression	Vehicle Expression	Vehicle Expression
74277	Chic2	1700081B18Rik+++4930502K01Rik+++BTL	6.51	5.9	5.97	3.2	2.91	2.99	3.01	3.21	2.37
104183	Chil4	Chi3l4+++Ym2	0.17	0	0	0.07	0	0	0	0	0.06
67836	Wdr83	1500041N16Rik+++Morg1	10.65	12.46	9.27	10.45	10.03	9.54	9.72	10.43	9.56
432552	Fam71b	Gari-l3	0.02	0.02	0.1	0.03	0.14	0.05	0.06	0.14	0.08
113848	Vmn1r42	V1ra1+++V1ra3+++V1ra6	0.05	0	0	0	0	0	0	0	0
28109	D10Wsu102e	AI747614+++C430041I18Rik	12.43	11.57	11.26	12.32	12	11.39	12.11	12.28	12.69
240427	Setbp1	C130092E12+++Seb+++mKIAA0437	1.83	1.89	2.02	2.31	2.36	2.24	2.15	1.94	2.08
93685	Entpd7	1810012B13Rik+++1810020C02Rik+++2810003F23Rik+++LALP1+++Lysal2	3.19	2.3	2.78	2.55	2.59	2.64	2.22	2.66	2.66
101488212	Evi2	Evi2a-evi2b+++Gm21975	0	0	0	0	0	0	0.58	0.73	0
78929	Polr3h	5031409G22Rik+++RPC8	7.89	9.06	7.58	6.33	7.23	6.24	6.51	7.29	6.13
408067	Zfp874b	9630025I21Rik+++Rslcan16	3.75	3.46	3.38	3.95	2.83	4.11	3.67	3.05	3.35
19042	Ppm1a	2310003C21Rik+++2900017D14Rik+++AI427932+++AU017636+++MMPa-2+++MPPa-1	36.26	36.41	36.12	28.73	30.84	30.66	32.05	30.99	28.57
22127	Tsx	AV207184	0.29	0.14	0.17	0.15	0.16	0.07	0.25	0	0.15
432720	Akr1c19	1810010N06Rik	21.05	21.41	19.31	10.43	11.59	13.1	14.08	10.59	10.21
619605	Zcchc17	2810055E05Rik+++HSPC251+++LDC4+++pNO40+++pS1D	17.99	17.3	15.79	15.78	16.57	16.35	16.34	15.02	17.69
628664	Gm6902	EG628664	0.04	0	0	0	0	0	0	0	0
100042165	BC005561		3.12	3.46	2.65	3.48	3.84	3.14	3.84	3.56	3.08
108168219	Gm46500		0.01	0.02	0.06	0.06	0	0.03	0.04	0.04	0.02
22694	Zfp35	Zfp-35+++Znf271+++mszf13+++mszf20-1+++mszf28+++mszf68	14.58	12.89	13.49	13.1	14.21	16.02	13.72	12.9	13.35
54648	Ccdc120	AA030924+++DXImx50e+++Jm11+++Sfc25	9.12	8.48	7.85	2.04	1.72	1.94	2.48	2.09	1.94
53380	Psmd10	AW554874	36.93	30.17	30.85	11.69	12.01	9.77	11.71	10.77	11.77
68092	Ncbp2	20kDa+++5930413E18Rik+++AA536802+++AI843301+++C79367	16.86	17.59	17.65	16.69	16.25	18.12	18.77	17.8	16.6
667250	Gm12657	H3mm12	2.06	2.12	2.22	1.75	1.56	2.72	1.56	1.34	1.65
83921	Cemip2	Tmem2	5.99	6.47	6.48	5.26	5.18	5.13	5.17	4.71	4.88
14221	Fjx1		7.09	5.79	6.74	2.02	1.72	1.68	1.78	1.86	2.51
56726	Sh3bgrl	1190008F14Rik	35.86	33.5	37.64	24.12	20.7	23.99	22.47	24.53	22.92
192174	Rwdd4a	BC016198+++Gm1942+++Rwdd4	14.75	13.43	13.95	11.82	10.29	11.64	13.09	11.59	10.3
233038	Nccrp1	1190020J12Rik+++Gm163+++NCCRP-1	9	5.12	6.02	25.17	16.38	22.16	26.51	27.78	19.17
234967	Slc36a4	6330573I15Rik+++PAT4	3.31	3.23	3.68	1.73	1.62	1.57	1.61	1.94	1.6
13602	Sparcl1	Ecm2+++Sc1+++hevin+++mast9	22.71	27.61	28.23	11.25	9.91	11.26	12.79	10.13	11
245877	Map7d1	AV028413+++BC019977+++Mtap7d1+++Parcc1+++Rprc1+++mKIAA1187	32.21	29.81	32.61	9.11	8.15	8.79	9.04	9.53	8.7
72461	Prcp	2510048K03Rik+++2610104A14Rik+++AI451719+++HUMPCP+++PCP	10.82	13.1	12.63	21.49	21.46	20.73	18.98	18.3	19.86
66191	Ier3ip1	1110057H19Rik+++AI644142+++AL022842+++AL022863+++AV026606	33.49	33.28	30.74	15.78	17.59	17.93	19.78	16.84	17.99
20926	Supt6	5131400N11Rik+++AI132449+++SPT6+++Supt6h+++mKIAA0162	19.91	18.81	20.73	17.99	18.43	16.05	16.03	17.13	16.55
546144	Wdr72	AW558070+++D230040E23	10.86	12.35	9.74	12.27	12.24	10.26	10.35	11.95	11.54
381043	Smbd1	Gm1743+++Gm933	0	0.11	0.22	0	0	0	0	0	0
108167614	Gm46084		0.17	0.11	0.17	0.1	0.26	0.08	0.08	0.19	0.16
108167857	LOC108167857		0.19	0.89	0.34	0.48	0.21	0.35	0.68	0.48	0.74
258837	Olfr545	MOR42-1+++S50	0	0.06	0	0.12	0	0	0	0	0
93885	Pcdhb14	2210006M07Rik+++Pcdhb17+++PcdhbN	0.6	0.6	0.36	0.28	0.09	0.19	0.32	0.21	0.26
17299	Mettl1	2810012D02Rik	16.19	17.6	14.09	15.4	17.54	15.05	17.28	16.65	17.59
381823	Apold1	Gm1075	2.87	3.69	4.36	0.5	0.51	0.86	0.66	0.36	0.51
68067	Mrnip	2900016G09Rik+++3010026O09Rik+++AI851514+++AW475975	5.51	5.11	5.2	10.51	11.92	8.41	7.9	11.52	14.14
228368	Slc35c1	E430007K15Rik+++fuct1	13.46	12.47	12.92	7.15	6.87	7.5	7.99	7.22	6.58
233020	Hipk4	Gm162	0.55	0.41	0.4	0.21	0.23	0.08	0.31	0.07	0.12
243816	Gp6	9830166G18Rik+++Gm469+++Gpvi	0.1	0.03	0.05	0.06	0.04	0.03	0.07	0.03	0.07
100040020	Gm15143		0	0	0.13	0	0	0	0	0	0
11475	Acta2	0610041G09Rik+++Actvs+++SMAalpha+++SMalphaA+++a-SMA+++alphaSMA	24.49	22.41	27.4	14.35	13.16	15.66	14.6	10.31	13.43
244144	Usp35	Gm1088+++Gm493	1.17	0.86	1.05	0.58	0.5	0.55	0.45	0.67	0.38
16803	Lbp	Bpifd2+++Ly88	6.55	6.68	7.54	1.49	0.95	1.15	1.54	1.34	1.68
229214	Qrfpr	AQ27+++Gpr103+++SP9155	0.03	0.03	0.03	0	0	0	0	0	0.03
15898	Icam5	CD50+++ICAM-3+++Icam3+++TLN+++Tlcn	0.04	0.04	0.02	0.09	0.02	0	0.06	0.04	0.02
108900	Fam72a	2700049P18Rik+++P17	0.9	0.55	0.72	0.33	0.09	0.08	0.14	0.22	0.13
66156	Anapc11	1110011I19Rik+++R75218	11.43	12.77	11.9	8.11	8.57	8.38	8.39	8.38	8.18
27973	Vkorc1	D7Wsu86e	28.78	39.29	34.09	53.94	54.32	67.32	65.26	56.13	57.62
18992	Pou3f2	9430075J19Rik+++A230098E07Rik+++Brn-2+++Brn2+++OTF-7+++Otf7+++oct-7	0.02	0.02	0	0	0.02	0.03	0	0.01	0
55990	Fmo2	2310008D08Rik+++2310042I22Rik+++AW107733	14.25	20.73	17.39	121.77	128.36	127.1	127.68	118.49	115.13
97541	Qars	1110018N24Rik+++1200016L19Rik+++C80286+++GLNRS	46.92	44.74	42.59	35.43	36.1	36.49	36.87	33.67	35.8
12813	Col10a1	Col10+++Col10a-1	0.02	0.02	0	0.05	0.04	0.02	0	0	0.04
382035	Pabpn1l	Gm1108+++Pabpnl1+++ePABP2	0	0.09	0.05	0.05	0	0.05	0.06	0	0
16005	Igfals	ALS+++Albs	2.22	2.68	2.16	5.56	4.71	4.58	4.65	5.72	5.26
74691	Tdrd9	4930441E05Rik	0	0	0.02	0.03	0.02	0.03	0	0.02	0
67186	Rplp2	2700049I22Rik	600.97	557.52	532.49	284.79	260.08	319.96	264.55	298.81	283.39
541463	Tex24	1700108N07Rik+++TESF-1	0	0	0.03	0	0	0	0	0	0
23795	Agr2	Agr2h+++Gob-4+++HAG-2+++XAG-2+++mAG-2	0	0.07	0.07	0	0	0	0	0	0
15377	Foxa3	Hnf-3g+++Hnf3g+++Tcf-3g+++Tcf3g	0.13	0.05	0.18	0.03	0.06	0	0.06	0	0.03
213019	Pdlim2	4732462F18Rik+++Slim	15.89	15.42	15.52	9.78	9.96	8.58	6.44	9.91	11.02
105245406	LOC105245406		0.95	1.05	1.28	3.1	2.8	2.57	0	2.43	1.81
327826	Frs2	4732458E18+++C330018A15Rik+++Frs2alpha+++SNT1	8.19	8.05	8.52	7.05	6.96	6.73	6.96	7.06	5.97
18619	Penk	AI326464+++ENK+++PPA+++Penk1	0.74	0.34	0.78	0.69	0.38	0.36	1.05	0.43	0.55
224630	Bnip1	2010005M06Rik+++5930429G21Rik+++Sec20	17.9	16.02	16.05	10.85	10.13	10.99	10.89	11.02	10.28
13660	Ehd1	AA409636+++Past1+++RME-1	48.87	48.56	47.67	37.99	41.1	39.29	39.49	39.75	41.38
112422	Zfp979	2610305D13Rik+++Ssm1b	0.71	0.6	1.3	0.02	0.56	0.71	0.62	0.49	0.5
103142	Rdh9	AI121090+++Crad3	1.49	1.5	1.71	0.98	1.17	0.93	0.9	0.5	1
105000	Dnal1	1700010H15Rik+++AW121714+++Dnalc1+++E330027P08Rik	2.87	2.68	2.8	2.63	2.28	2.57	2.57	2.26	2.75
56644	Clec7a	BGR+++Clecsf12+++beta-GR	2.11	2.87	2.35	0.75	0.73	0.89	0.53	0.75	0.95
101055854	Gm29733		0	0.06	0.12	0.06	0.06	0.07	0	0	0.06
93886	Pcdhb15	Pcdhb7+++PcdhbO	0.29	0.09	0.15	0.04	0.04	0	0.07	0.04	0.04
73149	Clec4a3	3110037K17Rik+++Dcir3	1.1	1.52	1.08	0.67	0.42	0.52	0.79	1.11	0.59
18129	Notch2	AI853703+++N2	9.03	7.93	8.62	5.72	5.35	4.27	5.35	5.9	5.15
381530	Mup20	Gm12560+++Mup24+++darcin	0	0	0.06	0	0	0	0	0	0
666145	Armh2	1700016G14Rik	0.04	0.12	0.08	0.13	0.05	0	0.1	0.14	0.04
15422	Hoxc13		0.43	0.2	0.35	0	0	0	0	0	0
213211	Rnf26	8030450I18Rik	12.26	11.11	11.33	9.98	10.79	10.08	9.69	12.01	10.16
320709	Tmem117	B930062P21Rik	2.21	2.33	1.97	3.7	4.08	5.48	4.2	3.75	4.54
333588	Gm15104		0	0	0.05	0.14	0	0	0.05	0	0
625018	C4a	Slp+++SlpA	0.22	0.18	0.2	0.51	0.47	0.25	0.3	0.24	0.24
14422	B4galnt2	AI593864+++Dlb-1+++Dlb1+++Galg2+++Galgt2+++Ggm3+++Igf2bp1	1	1.12	0.99	0.78	0.66	0.72	0.98	0.83	0.91
20311	Cxcl5	AMCF-II+++Cxcl6+++ENA-78+++GCP-2+++LIX+++Scyb5+++Scyb6	2.48	1.49	1.17	0	0.04	0.03	0	0.14	0
18813	Pa2g4	38kDa+++AA672939+++Ebp1+++Plfap	77.91	67.34	75.03	30.02	27.25	33.48	30.54	28.32	31.26
280411	Lix1l	D130027M04Rik	3.64	4.23	4.23	1.78	1.73	1.71	1.8	1.68	1.64
60533	Cd274	A530045L16Rik+++B7h1+++Pdcd1l1+++Pdcd1lg1+++Pdl1	7.84	5.33	6.6	1.56	1.21	1.57	1.77	1.71	1.73
68939	Rasl11b	1190017B18Rik	14.58	13.65	13.95	7.22	4.85	6.76	6.51	5.64	5.27
83945	Dnaja3	1200003J13Rik+++1810053A11Rik+++C81173+++Tid-1+++Tid1l	37.72	37.86	36.91	51.83	51.76	48.95	48.6	52.99	52.16
240660	Slc35g1	AA590464+++D330039I19Rik+++Tmem20	11.16	11.73	10.76	7.78	6.71	7.24	7.49	8.64	7.17
56451	Suclg1	1500000I01Rik+++Sucla1	115.1	135.99	118.12	210.36	210.87	210.53	215.64	208.19	207.66
20391	Sgca	50DAG+++Asg	0.2	0.08	0.12	0.12	0.1	0.2	0.23	0.17	0.16
236727	Slc9a7	6330509M05Rik+++A530087D17Rik+++AI450287+++NHE7	1.28	1.16	1.35	1.26	1.2	1.19	1.21	1.79	1.17
13382	Dld		57.48	63.96	58.54	125.67	128.56	124.65	126.05	126.22	125.02
66419	Mrpl11	2410001P07Rik+++L11mt	13.72	14.39	14.29	12.08	10.55	13.59	11.8	12.85	12.91
13494	Drg1	AA408859+++AI132520+++DRG-1+++NEDD-3+++Nedd3	38.01	39.42	36.54	24.46	25.03	25.91	27.33	23.57	26.82
64406	Sp5		3.64	3.16	3.32	7.33	8.58	7.28	6.13	8.26	7.94
208666	Diras1	Di-Ras1+++Gbts1+++RIG	0.09	0	0	0	0	0	0.02	0	0
56389	Stx5a	0610031F24Rik+++D19Ertd627e+++Stx5	30.9	31.15	31.64	36.29	34.32	37.61	32.66	31.86	29.92
83563	Usp26		0	0.01	0	0	0	0	0	0	0
102637012	LOC102637012		0	0	0.01	0	0	0	0.01	0	0
93882	Pcdhb11	Pcdhb5E+++PcdhbK	0.08	0.14	0.08	0.08	0.04	0.04	0.08	0.08	0.04
76501	Commd9	1810029F08Rik+++AA409293	22.7	25.56	20.84	24.54	25.84	26.73	25.06	24.86	22.48
108156	Mthfd1	Dcs+++E430024A07Rik+++Mthfd	32.29	40.22	34.2	82.39	86.28	82.25	79.17	85.01	84.61
68917	Hint2	1190005L05Rik	62.76	75.1	60.59	117.88	117.1	140.55	132.24	117.17	121.04
13728	Mark2	EMK-1+++Emk+++Par-1+++Par-1b	30.08	28.95	29.55	24.12	23.98	20.03	21.28	23.4	23.54
68585	Rtn4	1110020G17Rik+++AA407876+++AA409940+++AA960376+++ASY+++C130026I10Rik+++NOGO+++NSP-CL+++NgA+++Nogo-A+++Nogo-B+++Nogo-C+++mKIAA0886+++mKIAA4153	105.4	91.52	101.5	23.93	23.58	26.6	27.68	25.43	24.74
238896	Cdc20b	EG238896+++EG622422	0	0.02	0.01	0.01	0.01	0	0.01	0.01	0.01
319352	Pianp	AI255183+++AU067746+++C530028O21Rik+++Panp	0.04	0.15	0.21	0.12	0.09	0.09	0.08	0.29	0.09
70099	Smc4	2500002A22Rik+++C79747+++SMC-4+++Smc4l1	8.65	8.87	9.7	5.33	5.49	5.55	6.11	5.41	6.2
100129	Gpr153	1110065N12Rik+++AI449320+++PGR1	2.96	2.94	3.23	0.87	0.65	0.63	0.92	0.61	0.54
93735	Wnt16	E130309I19Rik	0.77	0.92	0.68	0.17	0.23	0.13	0.38	0.29	0.18
240817	Teddm2	5830403L16Rik+++AJ554213+++Me9+++e92	0	0	0	0	0.04	0	0	0	0.03
57265	Fzd2	AL033370+++AW456835+++Fz10+++Fzd10+++Mfz10+++Mfz10a	1.34	1.19	1.55	0.85	0.8	0.8	0.64	0.57	0.68
11843	Arf4	AA407803	113.59	100.48	112.55	81.16	73.55	85.27	82.63	76.74	77.83
18196	Nsg1	Neep21+++m234+++p21	1.3	1.56	1.41	0.53	0.76	0.9	0.76	0.69	0.59
226777	C130074G19Rik		100.49	113.35	100.75	127.61	137.18	136.77	135.84	133.84	135.27
66410	Mterf3	2410017I18Rik+++Mterfd1	19.95	20.66	19.26	18.13	18.78	21.89	21.54	20.11	18.88
13982	Esr1	ER+++ER-alpha+++ERa+++ERalpha+++ESR+++Estr+++Estra+++Nr3a1	0.49	0.72	0.75	4.96	4.8	4.83	3.36	4.78	3.54
17868	Mybpc3		0.04	0	0.01	0.01	0	0.01	0.02	0	0
74103	Nebl	1200007O21Rik+++A630080F05Rik+++BB140644+++D830029A09Rik+++Lnebl	1.59	1.53	1.38	0.61	0.62	0.9	1.09	0.42	0.69
330122	Cxcl3	Dcip1+++Gm1960	1.4	0.5	0.88	0	0	0	0	0	0
239552	Apol8	9830006J20Rik+++APOL-II+++Apol2	0.08	0.13	0.1	0.06	0.03	0.03	0	0.04	0
11546	Parp2	ADPRT-2+++ARTD2+++Adprt2+++Adprtl2+++Aspartl2+++C78626+++PARP-2+++mPARP-2+++pADPRT-2	13.69	13.74	14.58	4.72	4.9	5.12	5.55	6.08	6.68
100040048	Ccl27b	Ctack+++Scya27b	0.38	0	0	0	0.08	0	0	0.26	0.32
19946	Rpl30		385.52	398.84	408.79	205.71	204.48	210.83	243.82	185.55	220.48
17314	Mgmt	AGT+++AI267024+++Agat	16.07	22.62	20.19	5.16	6.15	5.77	4.41	6.11	5.18
213573	Cracr2b	6330520A15Rik+++BC026645+++Cracr2a+++Efcab4+++Efcab4a	5.97	7.48	6.99	3.12	2.86	2.27	2.81	2.61	3.44
268747	Carmil3	Lrrc16b+++mFLJ00240	0.45	0.65	0.54	0.73	0.54	0.55	0.44	0.63	0.8
11798	Xiap	1110015C02Rik+++Aipa+++Api3+++Birc4+++IAP3+++ILP-1+++MIHA	19.64	17.99	18.54	13.01	11.44	11.42	12.8	11.3	11.97
228061	Agps	5832437L22+++9930035G10Rik+++AW123847+++Adaps+++Adas+++Adhaps+++Adps+++Aldhpsy+++bs2	16.14	16.65	15.97	73.23	74	61.27	66.65	73.2	77.56
20773	Sptlc2	LCB2+++LCB2a+++Spt2	35.98	37.01	35.79	16.83	16.7	16.61	18.41	16.04	18.09
16764	Aff3	3222402O04Rik+++A730046J16+++LAF-4+++Laf4	0.07	0.16	0.17	0.12	0.1	0.09	0.15	0.08	0.12
110147	Ehmt2	Bat8+++D17Ertd710e+++G9a+++KMT1C+++NG36	29.95	31.62	28.07	24.43	25.33	22.98	24.21	27	25.09
20931	Surf2	Surf-2	21.44	21.56	21.59	16.67	14.84	16.66	13.87	13.74	13.73
329919	Skint2	A430070M19+++B7S3+++Skint-2	0.04	0.04	0	0.04	0	0	0	0	0.05
26443	Psma6	IOTA	104.38	99.72	105.18	66.73	68.39	70.98	70.89	64.72	68.23
27059	Sh3d19	AW011754+++Kryn	29.59	28.36	29.52	23.13	24.85	19.4	22	22.86	21.32
66469	Fam213b	2810405K02Rik+++AI836168+++PM/PGFS	2.94	4.59	3.09	6.97	8.12	6.31	5.35	8.44	6.39
80744	Cwc22	AA684037+++AI173004+++AL022752+++B230213M24+++mKIAA1604	8.72	8.34	9.14	5.37	5.34	4.85	4.93	4.9	5.39
18256	Oc90	Ocn-95+++PLA2L+++Pla2ll+++oc95	0	0	0	0	0	0	0	0.07	0
320492	A830018L16Rik		0.13	0.12	0.07	0.01	0.07	0.05	0.07	0.06	0.03
258464	Olfr1384	MOR256-23	0.2	0.2	0	0	0	0.11	0	0	0.11
209462	Hace1	1700042J16Rik+++A730034A22Rik+++BC025474	2.57	2.09	2.37	1.37	0.89	1.54	0.93	1.25	1.47
74528	Mgme1	8430406I07Rik+++AI426476	3.99	3.89	3.9	5.23	5.27	5.03	5.78	5.43	5.77
70354	Secisbp2l	3110001I20Rik+++AI504340+++C630011I23	13.36	13.27	13.11	20.51	20.47	18.99	20.15	20.43	19.86
170757	Adgrl4	1110033N21Rik+++ETL1+++Eltd1+++Etl	15.05	22.13	25.12	15.44	10.55	12.03	14.47	14	13.33
14425	Galnt3		24.74	21.25	23.16	23.45	25.85	21.95	23.56	24.95	26.34
67653	4930544G11Rik		0	0	0	0	0	0.04	0	0	0
102632	Acad11	5730439E10Rik+++AI987948	40.13	55.36	41.64	91.92	96.35	83.41	84.81	87.36	86.38
545861	Gm5878	EG545861	0.01	0.05	0	0	0	0	0.01	0.01	0
243653	Clec1a	5930406N14Rik	2.44	3.34	3.03	1.26	1.18	1.33	1.49	1.34	1.28
216393	D930020B18Rik	1500017I17Rik	0.03	0	0	0	0.04	0.02	0	0.02	0.03
330863	Trim67	D130049O21Rik+++TNL	0.07	0.04	0.05	0.02	0.05	0.04	0.03	0.04	0.05
666253	Gm8005	EG666253	0.87	0	0.76	0	0	0	0	0	0.19
383787	Ankrd63	Gm1337	0	0	0	0	0	0	0.01	0.01	0
60455	Rxylt1	AW490096+++GPI-PLA2+++M83+++Pgap6+++Tmem8+++Tmem8a	26.59	33.9	26.24	90.35	93.14	88.79	97.03	94.2	94.99
20418	Shc3	N-Shc+++Rai+++ShcC	0	0	0	0.11	0.2	0.04	0.08	0.43	0.19
56150	Mad2l1	AA673185+++MAD2	4.67	5.22	5.82	2.3	2.57	2.58	2.71	2.31	2.82
218121	Mboat1	9130215M02Rik+++BC023845+++LPEAT1+++Moact1+++Oact1	7.99	7.06	6.8	1.05	0.93	1.33	1.76	1.46	1.15
67770	Caap1	5830433M19Rik+++AI536248+++CAAP	4.43	5.85	4.79	3.62	3.14	3.55	3.46	3.15	3.17
66413	Psmd6	2400006A19Rik	57	56.83	55.85	56.29	53.81	60.97	58.43	56.09	60.69
76123	Gpsm2	6230410J09Rik+++LGN+++Pins	1.37	1.56	1.18	1.95	2.07	1.91	1.58	1.65	1.93
66126	Elof1	1110011K10Rik	48.79	52.74	44.69	40.51	44.54	40.72	46.3	42.27	43.34
71685	Galnt14	0610033M06Rik	8.71	10.95	9.77	34.49	37.38	34.12	34.7	31.78	38.88
237222	Ofd1	Cxorf5+++DXGgc7e+++ORF2	4.9	4.17	4.39	2.53	2.28	2.18	2.31	2.58	2.32
75731	Idnk	5133401N09Rik	19.25	18.16	19.87	10.74	11.36	11.51	13.82	13.01	12.54
71063	Zfp597	4933407K12Rik+++AI462383+++AI666357	2.63	2.5	2.42	1.7	1.68	1.64	1.95	1.39	1.34
18018	Nfatc1	2210017P03Rik+++AI449492+++AV076380+++NF-ATc+++NFAT2+++NFATc+++Nfatcb	4.36	5.7	5.9	3.34	3.33	3.09	2.93	3.59	3.64
15213	Hey1	AI316788+++AI414254+++CHF2+++HRT1+++Herp2+++Hesr1+++bHLHb31+++hesr-1	0.48	0.58	0.41	0.63	0.88	0.79	0.63	0.5	0.77
381410	Zfp408	Gm1011	5.17	4.77	5.31	2.74	3.13	2.49	2.74	3.03	2.48
14790	Grcc10	2310033H05Rik+++C10	127.91	140.74	129.29	150.05	154.84	171.78	163.19	170.75	158.67
226791	Lyplal1	BC027340+++Q96AVO	11.03	13.35	12.24	26.77	27.74	32.84	26.93	24.94	28.34
70178	Abhd17c	2210412D01Rik+++AL023007+++Fam108c+++Fam108c1	34.63	44.62	36.73	60.35	65.81	65.6	66.54	66.22	68.2
76646	Wdr38	1700123D08Rik	0	0.14	0	0.1	0	0	0.06	0	0
381917	Dnah3	BC051401+++Dnahc3	0.03	0.06	0.06	0.11	0.15	0.09	0.09	0.14	0.11
23836	Cdh20	Cdh7	0.05	0.07	0.02	0.04	0.06	0.07	0.12	0.05	0.11
171200	Vmn1r19	V1rc27	0.06	0.06	0	0.24	0.13	0.12	0.35	0.33	0
15254	Hint1	AA673479+++Hint+++Ipk1+++PKCI-1+++PRKCNH1	261.96	265.05	243.91	261.7	270.32	305.06	284.07	280.62	293.15
19070	Mob4	2610109B12Rik+++Mobkl3+++Phocn+++Prei3	17.3	17.45	16.74	14.82	13.94	15.49	15.83	13.5	14.8
15893	Ica1	69kDa+++ICA69	8.03	9.06	9.64	4.69	4.12	4.02	3.96	4.46	4.35
665113	Tnik	1500031A17Rik+++4831440I19Rik+++AI451411+++C530008O15Rik+++C630040K21Rik	0.08	0.09	0.11	0.13	0.06	0.1	0.04	0.07	0.07
100862388	Gm21698		0	0	0.07	0	0	0	0	0	0.04
66704	Rbm4b	4921506I22Rik+++AI504630+++AI506404+++Lark2+++Neosin	9.89	9.92	8.2	9.1	7.59	10.24	9.84	9.16	8.4
102637189	Gm34066		0	0.04	0	0	0	0	0	0	0
72119	Tpx2	2610005B21Rik+++DIL2+++REPP86+++p100	2.2	1.74	2.1	0.5	0.44	0.56	0.39	0.89	0.71
667803	H2-T-ps	C920025E04Rik+++H2-T11	6.02	4.01	6.06	3.1	3.27	3.94	2.49	2.91	4.47
58802	Kcnmb4	1700058G18Rik+++2900045G12Rik	0.06	0	0	0	0	0.03	0.06	0	0
70021	Nt5dc2	2510015F01Rik	5.56	7.2	5.52	13.45	12.6	9.33	12.55	13.05	11.2
432555	Gm5431	EG432555+++Irgb9b8	0.76	0.62	0.69	0.13	0.38	0.36	0.28	0.37	0.51
545291	Hpse2	Gm968+++Hpa2	0.08	0.04	0.03	0.09	0.05	0.11	0.05	0.05	0.03
12237	Bub3	AU019800+++AU021329+++AU043350+++AW146323+++C78067	28.54	26.58	28.34	16.51	15.9	17.94	16.98	16.94	17.18
108169171	Gm46977		0.17	0.34	0.16	0.02	0.19	0.03	0.1	0.85	0.18
19324	Rab1a	Gtbp+++Rab-1+++Rab1+++Ypt1+++mKIAA3012	104.58	104.65	105.59	106.33	106.24	113.69	111.7	104.02	114.52
11536	Gpr182	AM-R+++Admr+++G10-D+++Gpcr17+++Gpcr22+++MB10+++NOW	7.8	11.43	12.89	2.46	2.91	2.85	3.81	2.93	2.45
52815	Ldhd	4733401P21Rik+++D8Bwg1320e	186.84	172.03	184.06	510.87	539.59	394.4	467.37	595.36	555.1
381059	Gm1604b	Gm1604	0.22	0	0.07	0.29	0.16	0.59	0.34	0.08	0.3
99334	Zscan29	AW125441+++Zfp690	11.34	11.83	10.91	7.46	7.13	7.05	8.22	7.23	7.37
71884	Chit1	2300002L19Rik	0.07	0.11	0.07	0	0	0	0	0	0
21331	T2	brachyury2	0.2	0.09	0.16	0.06	0.24	0.1	0	0	0.03
78937	Avl9	5830411G16Rik+++D730049P16Rik+++mKIAA0241	7.82	7.26	7.81	7.17	7.19	6.29	7.19	7.7	6.86
545384	Ifi214	Pyhin-B+++p214	0.07	0	0	0.05	0	0	0	0	0
72136	Chst14	2600016L03Rik+++D4ST-1+++D4st1	2.93	2.94	2.97	1.54	1.04	1.2	1.22	1.23	1
20303	Ccl4	AT744.1+++Act-2+++MIP-1B+++Mip1b+++Scya4	0.6	0.83	0.42	0.35	0.19	0.7	1	0.66	0.89
75482	Hspb9	1700007H20Rik	0.54	0.53	0.31	0.32	0.26	0.08	0.36	0.34	0.48
241070	Gpr1		0	0.06	0	0	0	0	0	0	0.06
71718	Telo2	1200003M09Rik+++AI415602+++Tel2+++mKIAA0683	3.35	3.55	3.45	2.98	2.13	2.62	2.55	2.37	2.24
75079	Zbtb49	4930518A03Rik+++Zfp509+++Znf509	2.78	2.34	1.94	1.09	1.31	1.27	1.07	1.38	1.25
20608	Sstr4	Smstr4+++sst4	0.44	0.04	0.04	0.12	0	0	0.14	0.04	0.08
66161	Pop4	1110023P21Rik+++Rpp29	23.95	20.31	23.76	9.23	11.72	9.42	10.11	9.71	11.25
56334	Tmed2	1110032D12Rik+++1810020N21Rik+++Rnp24+++Sid394+++p24beta1	138.37	133.39	143.84	115.11	98.61	114.37	114.6	111.58	112.64
66346	1700029P11Rik		0.05	0	0	0	0	0	0	0	0
72397	Rbm12b1	3000004N20Rik+++Rbm12b+++Rbm12ba	3.18	2.5	2.86	1.51	1.69	1.92	2.34	2.11	1.52
76788	Klhdc10	2410127E18Rik+++AI593221+++mKIAA0265	19.94	19.45	20.16	23.51	23.2	22.56	22.52	23.36	22.8
381085	Tbc1d22b	BC045600	11.97	12.15	12.31	17.84	17.89	17.43	17.53	18.43	17.43
52530	Nhp2	2410130M07Rik+++D11Ertd175e+++Nola2	64.83	58.32	64.88	47.76	51.95	45.14	47.28	58.2	54.45
69802	Cox11	2010004I09Rik	6.14	7.11	6.08	8.02	7.39	6.99	9.22	8.38	7.68
66839	Dele1	0610009O20Rik+++2700004E22Rik+++Dele+++Kiaa0141	22.53	24.14	21.96	31.32	32.16	30.63	29.72	34.51	32.33
66977	Nuf2	2410003C07Rik+++AU044112+++C85691+++Cdca1+++NUF2R	0.65	0.33	0.62	0.27	0.18	0.13	0.19	0.29	0.28
100040563	Dynlt1c	100040603+++Dynlt1d	61.64	68.02	69.23	32.61	29.72	37.15	37.24	37.79	36.96
68644	Abhd14a	1110013B16Rik+++AW558221+++Dorz1	10.79	10.13	10.45	29.25	31.4	33.69	34.4	29.41	30.94
68212	Tmbim4	0610007H07Rik+++AU022431	174.77	204.11	165.86	249.38	261.82	302.76	290.63	269.61	283.45
17755	Map1b	A230055D22+++AI843217+++LC1+++MAP5+++Mtap-5+++Mtap1b+++Mtap5	0.99	1.12	1.28	0.45	0.36	0.33	0.48	0.49	0.4
15525	Hspa4	70kDa+++AI317151+++APG-2+++Hsp110+++Hsp70RY+++mKIAA4025	42.09	39.45	39.88	39.83	40.98	41.67	42.81	39.66	41.5
20787	Srebf1	ADD1+++SREBP1+++bHLHd1	11.79	11.86	11.8	9.17	8.78	6.81	9.46	8.22	9.01
224916	Vmn2r120	EG224916	0	0	0	0	0	0	0.02	0	0
72083	Mzt2	2410018G20Rik+++2610001E06Rik+++Fam128+++Fam128b	11.65	12.31	12.11	8.12	8.41	7.86	9.59	10.04	9.9
66447	Mgst3	2010012L10Rik+++2010306B17Rik+++2700004G04Rik+++AA516734+++GST-III	125.14	139.68	120.97	106.19	100.39	121.61	117.52	113.83	109.22
98752	Fcrla	BB219290+++FCRL+++FCRL1+++FREB+++Fcrlm1+++Fcrx+++Freb1+++mFREB+++mFcrX	0.2	0.1	0.36	0.3	0.15	0.17	0.27	0.14	0.17
64705	Dpys	1200017I10Rik+++1300004I01Rik+++DHP+++DHPase	0.26	0.43	0.33	10.8	11.19	10.75	11.45	8.91	9.34
381924	Itgad	Cd11d	0.01	0	0	0	0	0	0	0	0
116837	Rims1	C030033M19Rik+++RIM1+++RIM1a+++RIM1alpha+++Rab3ip1+++Rim+++Serg1	0	0	0	0	0	0.01	0	0	0
211922	Dennd6a	Fam116a	10.16	10.02	10.47	9.51	9.78	9.29	10.5	10.18	9.64
235320	Zbtb16	AI467657+++PLZF+++Zfp145+++lu	10.96	7.99	9.67	4.26	3.48	9.87	7.15	6.32	4.49
20770	Mucl2	Spt-1+++Spt1	0.27	0	0.09	0.18	0	0.09	0	0	0
74989	Csmd2os	4930465A12Rik	0	0.02	0	0	0	0	0	0	0
108168393	LOC108168393		0.02	0.04	0.03	0.01	0.04	0.01	0.01	0.01	0.03
17777	Mttp	1810043K16Rik+++MTP	7.36	8.04	6.37	7.14	7.41	7.76	7.5	6.33	6.87
13871	Ercc2	AA407812+++AU020867+++AW240756+++CXPD+++Ercc-2+++Mhdarco15+++RCO015+++XPD	6.5	6.38	6.01	4.01	4.18	4.37	4.53	4.37	4.38
66358	Adprm	2310004I24Rik+++MDS006	11.85	11.71	11.98	9.67	10.01	10.6	9.99	9.52	9.81
73720	Cst6	1110017E11Rik+++N28197+++ichq	0.89	0.87	1.01	0.03	0.02	0.01	0	0.04	0.06
18211	Ntrk1	C80751+++Tkr+++TrkA+++trk	0.08	0.1	0.12	0.28	0.21	0.45	0.27	0.34	0.41
245880	Wasf3	Scar3+++Wave3	1.45	1.53	1.65	3.52	2.6	2.71	2.99	3.63	2.46
104771	Jkamp	1200003C05Rik+++2310047L11Rik+++Jamp	24.92	26.11	25.15	26.34	23.85	29.36	25.56	29.41	27.32
11607	Agtr1a	1810074K20Rik+++AG2S+++AI551199+++AT1+++AT1a+++AT2R1+++AT2R1A+++Agtr-1a+++Agtr1+++Angtr-1a	7.53	8.25	8.18	18.87	19	23.06	17.75	22.02	20.79
102638268	1700014D04Rik		0.08	0.15	0.08	0.02	0.04	0	0.05	0.01	0.03
18054	Ngp	bectenecin	0.24	0.28	0.19	0	0	0	0	0	0.3
224705	Vps52	ARE1+++D130068D18+++D430041K17Rik+++SAC2+++Sacm2l+++tclw5	17.94	17.92	17.31	18.19	20.9	18.47	17.34	21.52	21.41
235184	Msantd2	2810450G17Rik+++9530092B10Rik	11.61	11.06	11.17	7.12	5.91	7.09	7.14	7.22	5.99
240913	Adamts4	ADAM-TS4+++ADAMTS-2+++ADMP-1	5.56	5.5	7.21	0.03	0.03	0.12	0.03	0.16	0.14
68099	Fam92a	6720467C03Rik+++Fam92a1	20.18	19.15	19.7	15.79	16.17	15.07	14.15	14.21	15.74
12745	Clgn	4930459O04Rik+++A2/6+++AI528775+++Cln	0	0	0.01	0	0	0	0.02	0.05	0.02
78903	Wrnip1	4833444L21Rik+++WHIP+++Wrnip	9.61	10.39	9.17	7.26	7.61	7.04	7.04	7.29	6.55
76282	Gpt	1300007J06Rik+++2310022B03Rik+++ALT+++ALT1+++Gpt-1+++Gpt1	15.43	20.33	14.51	12.85	13.63	16.34	11.79	11.45	11.91
103968	Plin1	6030432J05Rik+++Peri+++Plin	0	0.03	0.03	0	0	0.03	0.24	0	0.03
68552	Smim14	1110003E01Rik+++1700127H04Rik+++5430439C17Rik+++MAd4	35.53	34.61	35.29	23.5	24.26	26.56	26.31	24.91	23.53
72129	Pex13	2610008O20Rik	10.84	11.06	10.24	13.79	13.74	14.13	13.16	14.34	14.09
69623	Zfp33b	2310012P17Rik	1.57	1.71	1.33	1.34	1.3	1.4	1.8	1.26	0.91
67602	Necap1	1200016B17Rik+++AI747569	19.02	19.81	19.31	17.42	15.82	17.93	17.29	15.68	15.3
666207	Gm7980	EG666207	0	0.02	0	0	0.09	0	0.13	0	0
268780	Egflam	5930412K08+++AU040377	1.3	1.51	1.56	1.61	1.06	1.35	1.3	1.61	1.16
17219	Mcm6	ASP-l1+++D1Wsu22e+++Mcmd6	11.32	9.66	11.06	8.19	7.43	8.41	8.74	9.63	8.27
56643	Slc15a1	D630032F02+++PECT1+++PEPT1	0.54	0.56	0.36	0.53	0.38	0.23	0.36	0.27	0.46
230579	Fam151a	2010309H15Rik	3.97	12.3	5.36	69.08	79.93	73.09	79.48	68.23	73.8
434935	Gm21943		0	0	0	0	0	0	0.03	0	0
243912	Hspb6	AA387366+++Gm479+++Hsp20	16.5	18.91	18.36	8.37	7.65	9.22	8.1	9.22	8.43
78757	Rictor	4921505C17Rik+++6030405M08Rik+++AVO3+++AW492497+++D530039E11Rik	5.02	4.87	4.36	3.62	3.73	2.58	3.97	3.45	3.44
380850	Gm5141		0.79	0.74	1	0.42	0.33	0.34	0.65	0.47	0.54
67945	Rpl41	1810055P16Rik+++2210411K19Rik	1169.19	1179.85	1122.21	585.11	589.97	560.09	612.85	571.39	562.91
15437	Hoxd8	4921540P06Rik+++AI047735+++Hox-4.3+++Hox-5.4	55.88	56.27	51.74	46.01	42.03	46.96	46.02	45.21	47.72
20598	Smpd2	AW108287+++nSMase+++nSMase1	18.04	22.65	17.22	39.12	38.38	40.68	37.19	44.77	49.26
99899	Ifi44	A430056A10Rik+++AW261460+++MTAP44+++p44	9.16	7.61	10.42	4.58	3.69	4.29	4.99	6.06	6.33
239789	Gmnc	Gemc1+++Gm1778+++Gm606	0.02	0	0	0.02	0.05	0.03	0.05	0.05	0.03
258961	Olfr631	MOR3-1	0	0	0	0.04	0	0	0	0	0
100043918	LOC100043918		0	0	0.73	0.2	0	0	0	0	0
225266	Klhl14	6330403N15Rik+++AI785250+++printor	3.38	4.14	4.41	2.43	1.58	2.04	2.33	2.95	1.75
114868	Psg25	cea13	0	0	0	0.02	0.06	0.04	0	0	0
12571	Cdk6	AI504062+++Crk2	9.22	7.25	8.76	2.8	2.52	2.9	2.91	3.08	2.59
12514	Cd68	Lamp4+++Scard1+++gp110	69.54	53.32	67.5	2.87	1.97	2.59	3.05	3.67	2.9
319734	Cacna2d4	5730412N02Rik+++BE686333	0.05	0.07	0.05	0.04	0.01	0.02	0.01	0.06	0.02
71868	Thegl	1700023E05Rik	0.13	0	0.03	0	0	0	0	0	0
20278	Scnn1g	SCNEG	14.92	21.87	18.45	13.95	12.36	14.33	14.12	12.81	14.35
100040276	Gm11595		0.05	0.09	0.09	0	0	0	0	0	0
13081	Cyp24a1	24-OHase+++CP24+++Cyp24	55.55	66.06	57.87	107.28	116.24	64.3	41.47	48.86	87.21
102638837	Gm21964		0.04	0	0	0	0	0	0	0	0
628308	Zfp970	Gm14420	13.47	14.33	12.8	14.18	14.04	13.22	15.01	14.65	13.71
71745	Cul2	1300003D18Rik+++4932411N15Rik+++AI327301+++mKIAA4106	11.77	11.74	10.51	15.75	15.31	14.77	15	16.8	14.03
236149	Slc22a26		0.54	0.69	1.08	20.48	19.22	11.61	12.22	22.26	14.77
107373	Fam111a	4632417K18Rik+++AW413625	4.4	3.74	4.24	0.82	0.9	0.82	1.05	1.15	1.13
99982	Kdm1a	1810043O07Rik+++AA408884+++Aof2+++D4Ertd478e+++Kdm1+++Lsd1+++mKIAA0601	20.3	16.41	17.89	8.33	6.87	7.75	7.73	8.54	7.43
20471	Six1	BB138287	0.1	0.04	0.09	0.06	0	0	0	0	0
14050	Eya3	AI844637	9.97	10.15	10.62	7.65	7.81	6.91	8.25	7.4	7.41
234396	Ankle1	8430438L13Rik+++Ankrd41+++C430003I23+++Lem3	0.34	0.23	0.35	0.09	0.12	0.08	0.19	0.27	0.24
101055731	Gm29719		0	0.09	0.13	0	0	0	0	0	0
22412	Wnt9b	Wnt14b+++Wnt15+++clf+++clf1+++wnt-14b+++wnt-15	0.87	0.88	0.7	0.65	0.49	0.6	0.45	0.55	0.61
70625	Med26	5730493L18Rik+++AI414941+++AW495270+++Crsp7	4	3.83	3.66	1.8	1.84	2.23	2.27	1.97	2.41
100036521	Umad1	Gm16039	9.29	10.99	11.82	13.94	14.07	15.04	14.84	16.92	13.87
193838	Eme2	2810013J18Rik	5.81	4.77	5.14	7.1	8.91	5.77	7.55	7.44	7.94
53420	Syt5	SytV	0.34	0.33	0.3	0.03	0.07	0.06	0.07	0.1	0
74150	Slc35f5	1300003P13Rik+++AI646727	30.09	28.08	28.18	16.73	16.61	16.48	17.29	17.35	16.75
100504234	Ccdc170	Gm221	0.09	0.13	0.14	0.73	0.71	0.81	0.81	0.59	0.52
101113	Snx21	5730407K14Rik+++AI481716	7.51	7.84	7.44	8.08	7.37	7.89	7.03	8.52	7.54
104099	Itga9	(alpha)9+++2610002H11Rik+++6720458D17Rik+++AI461869+++D130073C02+++D9Ertd428e	4.97	3.87	4.92	2.38	2.12	2.17	2.4	2.66	2.13
233328	Lrrk1	AW319595+++C230002E15Rik+++D130026O16Rik+++mKIAA1790	6.44	5.38	6.96	3.35	3.11	3.19	2.98	3.76	3.14
106572	Rab31	1700093E07Rik+++AI415285+++Rab22B	16.96	13.76	17.67	4.01	3.36	3.53	4.17	3.42	3.64
213956	Fam83f	AW544981	2.79	2.01	2.49	0.22	0.34	0.5	0.42	0.24	0.49
75122	Zc2hc1b	4930519B02Rik+++Fam164b	0	0.09	0	0	0	0	0	0	0
269037	Ctif	Gm672	1.94	2.48	2.11	3.39	3.14	3.01	2.43	2.68	2.92
18417	Cldn11	Claudin-11+++Claudin11+++Osp+++Otm	0.12	0	0.17	0.24	0.1	0.06	0.03	0.1	0.09
68036	Zfp706	3110006P09Rik+++AA793007+++AW536850+++C77232+++Znf706	40.86	47.94	42.33	81.45	81.52	77.95	80.91	82.8	81.9
140493	Kcnn3	KCa2.3+++SK3+++SKCA3	0.11	0.12	0.08	0.11	0.16	0.08	0.12	0.08	0.12
13605	Ect2	AI528536	1.22	0.86	1.27	1.18	1.24	1.54	1.58	1.76	0.89
73284	Ddit4l	1700037B15Rik+++1700108M02Rik+++REDD2+++RTP801L+++Smhs1	23.62	18.44	20.98	3	2.86	2.7	2.93	2.36	3.22
54219	Cd320	425O18-1+++8D6+++D17Ertd716e+++NG29+++TCblR+++VLDL	5.95	7.5	6.81	7.26	6.8	7.38	7.14	6.03	7.35
12362	Casp1	ICE+++Il1bc	1.05	1.3	1.39	0.7	0.44	1.34	0.55	0.4	0.79
384585	Scgb1b3	Abpa21+++Abpa3+++EG384585+++Gm5325	0	0.14	0	0	0	0	0	0	0
56089	Ramp3	AI850306	10.62	12.92	14.48	9.77	10.05	11.32	9.14	14.38	12.27
94062	Mrpl3	2010320L16Rik+++5930422H18Rik+++AA407889+++L3mt	25.04	20.76	21.55	22.81	22.47	23.93	24.91	23.71	23.9
12943	Pcdha10	Cnr3+++Cnr8+++Crnr3+++Crnr8+++Pcdha14	0.06	0	0.04	0	0	0	0.02	0	0
67815	Sec14l2	1300013M05Rik+++Spf+++TAP	3.64	3.22	3.91	0.83	0.81	0.77	0.8	0.63	0.96
230766	Fam167b	SEC	15.12	17.84	18.78	6.89	5.97	9.14	5.17	6.7	8.21
56294	Ptpn9	MEG2	21.9	18.48	20.82	10.87	10.25	9.3	10.57	11.4	9.62
619441	Tnfsfm13	Tnfsf12-Tnfsf13+++Tnfsf12Tnfsf13+++Tnfsf12tnfsf13+++Twe-pril	3.48	4.8	3.16	0.37	0.39	0.81	0.87	0.64	1.19
320910	Itgb8	4832412O06Rik	4.12	5.73	3.51	15.46	17.38	5.4	14.6	14.12	12.42
140500	Acap3	Centb5+++Kiaa1716-hp+++mKIAA1716	3.6	4.41	3.48	2.51	1.75	1.97	2.34	2.27	2.05
15931	Ids	AW214631	14.01	15.96	14.72	20.03	18.47	18.63	19.01	19.05	19.11
72141	Adpgk	2610017G09Rik+++Adp-gk+++C77577	12.15	11.31	11.49	8.43	9.18	9	9.13	8.89	9.22
108168478	Gm14853		0.26	0.68	0.31	0.08	0.06	0.07	0.23	0.3	0.2
230734	Yrdc	AV303379+++BC023823+++IRIP+++ITIP	22.51	18.87	21.05	9.67	9.77	11.33	9.9	9.09	10.34
17883	Myh3	MyHC-emb+++Myhs-e+++Myhse	0.03	0.01	0.04	0.02	0	0	0.01	0	0
14793	Cdca3	2410005A12Rik+++C8+++Grcc8+++Tome-1	2.81	1.79	1.57	1.16	1.3	0.45	1.04	1.17	1.46
17922	Myo7b		11	11.17	11.64	14.23	16.16	12.27	13.13	13.82	15.11
18507	Pax5	BSAP+++EBB-1+++KLP+++Pax-5	0.01	0.05	0.01	0.04	0.03	0.01	0.05	0.1	0.03
30925	Slamf6	KAL1+++KAL1b+++Ly108+++NTB-A+++NTBA+++SF2000	0.29	0.51	0.23	0.18	0.12	0.19	0.1	0.23	0.33
269952	Gdpgp1	D330012F22Rik	2.2	2.21	2.37	2.04	2.03	2.04	1.71	1.99	2
22642	Zbtb17	AA589413+++Lp-1+++Miz1+++Zfp100+++mZ13	9.04	9.36	9	5.91	5.07	5.54	5.54	5.47	5.14
100039053	Gm2023		0.83	1.21	1.63	0.42	0	0.85	0.97	1.36	1.72
100033459	Ifi208	9830148g24rik+++E430029J22Rik+++NG2creBAC+++Pydc3+++Pyr-rv1+++Tg(Cspg4-cre)1Akik	1.51	1.64	1.7	1.05	0.67	0.48	1.1	1.05	1.56
13505	Dsc1	1110020A10Rik+++AI507491	0	0.01	0.01	0	0	0	0	0.03	0
67939	Prorsd1	2010316F05Rik+++Ncrna00117+++Prdxdd1	5.53	6.53	6.1	5.88	5.49	6.54	6.48	5.81	5.77
269053	Gpr152	A930009H15Rik+++Gm673	0.04	0.08	0.09	0	0	0.01	0	0	0
19015	Ppard	NUC-1+++NUC1+++Nr1c2+++PPAR-beta+++PPAR-delta+++PPAR[b]+++PPARdelta+++Pparb+++Pparb/d	12.62	11.21	10.96	9.59	10.33	8.94	6.85	9.5	8.34
18072	Nhlh2	6230401I09Rik+++Hen2+++NSCL2+++Nscl-2+++bHLHa34	0.02	0.02	0.04	0	0.01	0	0.02	0.03	0
54353	Skap2	2610021A10Rik+++AA960083+++BB137539+++RA70+++SKAP-HOM+++Saps+++Scap2+++mSKAP55R	35.4	36.28	36.87	22.12	24.79	22.93	23.78	22.95	24.2
13124	Cyp8b1		0.06	0.08	0.05	0.09	0	0.03	0.03	0.06	0.09
60363	Cldn15	2210009B08Rik+++BB107105	9.37	12.59	13.22	5.78	4.82	6.57	5.73	5.74	6.68
242667	Dlgap3	BC058433+++DAP-3+++DAP3+++Prpl8+++Sapap3	0.02	0	0	0.04	0.07	0.04	0.05	0.08	0.09
329679	Fnip2	D630023B12Rik+++mKIAA1450	8.84	8.12	7.99	19.6	20.78	17.69	23.74	21.98	21.97
69917	Nabp2	2610036N15Rik+++Obfc2b+++SSB1	51.99	52.51	54.89	43.76	46.01	49.04	39.34	50.46	43.12
653016	Mymx	EG653016+++Esgp+++Gm7325+++minion+++myomerger	2.23	3.48	2.69	0.28	0.66	0.94	1.15	1.15	0.94
12567	Cdk4	Crk3	71.36	74.57	69.53	33.27	33.76	39.79	42.26	39.4	42.28
68888	Gkn3	1190003M12Rik	0.14	0.14	0.28	0.22	0.08	0.07	0.17	0.08	0.07
19225	Ptgs2	COX2+++Cox-2+++PES-2+++PGHS-2+++PHS II+++PHS-2+++Pghs2+++TIS10+++gripghs	3.83	2.39	3.47	0.06	0.01	0.05	0.04	0.01	0.03
435772	Cnbd1		0	0	0	0	0	0.11	0	0.24	0.23
237858	Trarg1	C130069F04Rik+++DSPB1+++Lost1+++Tusc5	0.4	0.7	0.48	0.53	0.43	0.39	0.51	0.68	0.45
14705	Bscl2	2900097C17Rik+++AI046355+++Gng3lg	49.04	49.48	48.61	40.5	37.98	42.05	41.77	41.57	41.1
237898	Usp32	2900074J03Rik+++6430526O11Rik+++AW045245	11.77	11.89	11.36	12.24	12.84	12.31	12.89	12.14	12.37
16493	Kcna5	Kv1.5	0.4	0.58	0.71	0.42	0.6	0.63	0.57	0.41	0.39
17752	Mt4	MT-IV	0	0.15	0	0	0	0	0	0	0
228602	4930402H24Rik	2810487F15Rik+++AI413763+++C78926	16.26	17.23	16.37	18.06	17.66	17.9	16.52	18.28	16.69
76938	Rbm17	2700027J02Rik	51.23	47.52	51.65	22.73	22.83	24.1	24.24	25.66	22.21
239611	Muc19	MUC-19+++sld	0.07	0.02	0.01	0.31	0.39	0.19	0.24	0.21	0.16
14659	Glrp1	GRP-1	0	0	0.03	0	0	0	0	0	0
353310	Zfp703	1110032O19Rik+++AI430822+++AL022941+++Csmn1+++End2+++Zeppo1+++Znf703+++Zpo1	12.12	10.07	10.98	5.44	5.01	4.34	4.07	5.83	5.7
108168208	Gm45521		0	0.06	0	0	0	0	0	0	0
93686	Rbfox2	Fbm2+++Fxh+++Hrnbp2+++Rbm9	7.4	7.61	8.35	2.56	1.99	2.81	2.58	2.46	2.62
78806	Stpg1	4930403G18Rik+++4930555I21Rik+++Mapo2	0.35	0.31	0.23	0.33	0.37	0.25	0.27	0.23	0.37
68188	Sympk	1500016F02Rik+++4632415H16Rik+++AA125406+++AI449890+++SPK+++SYM	27.48	27.58	26.78	21.21	22.37	19.97	20.96	23.33	20.3
20392	Sgce	e-SG	3.87	3.55	4.41	2.62	1.77	2.48	3.02	1.97	2.35
21822	Tgtp1	Gtp2+++Irgb6+++Mg21+++Tgtp	18.27	7.37	15.9	2.96	2.89	2.34	5.39	6.53	7
20448	St6galnac4	SIAT7-D+++ST6GalNAcIV+++Siat7d	1.47	1.5	1.89	0.78	0.61	0.76	0.85	0.83	0.79
16528	Kcnk4	Catsperz+++MLZ-622+++TRAAK+++TRAAKt+++Tex40	0.3	0.24	0.15	0.42	0.26	0.26	0.26	0.32	0.62
97820	4833439L19Rik	4930558H15Rik+++C81457+++Kiaa1191+++P33monox	125.96	162.87	146.84	399.84	412.1	392.73	382.97	369.25	403.77
235661	Dync1li1	1110053F02Rik+++Dnclic1+++LIC-1	39.02	39.87	38.31	34.06	36.75	34.22	35.03	33.34	37.61
109212	Pimreg	2610008F03Rik+++6720460F02Rik+++AI115087+++CATS+++Fam64a	0.49	0.39	0.52	0.19	0.22	0.04	0.13	0.2	0.12
66590	Farsa	0610012A19Rik+++Farsla+++pheRS	14.72	14.12	13.87	11.04	11.33	10.24	10.48	11.27	10.01
213819	Casd1	Cas1+++Cast1+++SOAT	6.94	8.02	7.05	10.09	8.97	10.05	10.4	10.3	9.89
18845	Plxna2	2810428A13Rik+++AA589422+++AW457381+++OCT+++PlexA2+++Plxn2+++mKIAA0463	6.93	5.86	7.08	2.55	2.45	2.52	2.74	2.65	2.75
667063	Gm8439	EG667063+++Gm1664	1.68	1.22	0.82	0	0.16	0.14	0	0.15	0.15
102633100	Gm7682	665551+++Gm31009	0	0	0	0.01	0.01	0.01	0.02	0.01	0.01
235567	Dnajc13	D030002L11Rik+++Gm1124+++RME-8+++Rme8+++mKIAA0678	13.05	13.21	13	31.89	34.76	29.95	32.68	30.9	32.4
74191	P2ry13	2010001L06Rik+++GPCR1+++GPR94+++Gpr86+++P2Y13+++P2yr13+++SP174	0.67	0.9	0.55	0.09	0	0.09	0.03	0.05	0.07
223664	Lrrc14	E130306I01Rik+++mKIAA0014	5.21	6.54	4.73	4.44	5.6	5.38	4.78	5.12	4.7
100039953	Gfy	Gm2515+++Gm581+++Goofy	0	0	0.03	0	0	0	0	0	0
338368	Pheta2	C920005C14Rik+++Fam109b+++IPIP27B+++Ses2	0.32	0.31	0.23	0.1	0.09	0.16	0.07	0.23	0.11
67880	Dcxr	0610038K04Rik+++1810027P18Rik+++XR	126.74	144.8	126.16	126.37	149.45	132.88	140.11	137.69	132.13
102634429	Gm6569	EG625276+++Gm1598	0	0	0.07	0	0	0	0	0	0
245631	Mum1l1	9430086K21Rik	1.46	1.28	1.6	0.86	0.7	0.76	0.85	1.17	0.72
15247	Mfsd14a	Hiat1	20.79	21.72	19.34	20.4	19.19	21.18	21.45	18.69	20.54
26458	Slc27a2	ACSVL1+++FATP2+++VLCS+++Vlac+++Vlacs	376.51	478.28	399.27	1946.9	2019.61	2095.85	2050.03	2022.54	1902.08
209601	Erich3	1700013E18Rik+++4922501L14Rik+++5031409G23Rik+++AI596448+++Gm133	0	0	0	0.06	0.12	0	0.06	0.03	0
100043876	Gm4705		0.63	0	0.31	0.38	0.7	0	0	1.42	0.31
56175	Bace2	1110059C24Rik+++AEPLC+++AI850424+++ALP56+++ARP1+++ASP1+++ASP21+++BAE2+++CDA13+++CEAP1+++DRAP	0.81	1	1.19	0.57	0.42	0.49	0.62	0.57	0.32
230126	Shb	BC028832	19.21	20.65	16.89	12.45	14.71	14.18	12.11	13.07	12.8
70432	Rufy2	2610111M19Rik+++AI844453+++Denn+++LZ-FYVE+++ZFYVE13	4.34	4.97	5.04	4.17	4.46	3.82	3.87	4.23	4.06
26385	Grk6	Gprk6	11.65	11.64	11.61	7.76	6.6	7.89	7.5	7.4	7.62
244654	Mtss1l	ABBA	2.16	2.45	2.83	2.2	1.71	1.79	1.85	2.35	1.88
69482	Nup35	2310006I24Rik+++35kDa+++5330402E05Rik+++MP44+++NO44	5.56	5.74	5.78	3.55	4.2	4.32	4.26	4.1	3.9
66492	Zmat2	2610510D14Rik+++2900082I05Rik	31.17	27.87	30.14	20.44	19.42	22.71	21.08	21.28	21.12
68545	Ecscr	1110006O17Rik+++ARIA	13.37	15.89	16.5	4	3.07	3.73	4.54	3.7	3.21
108167344	Gm45951		1.82	1.65	1.78	0.77	0.68	0.87	1.12	1.03	1.12
108168952	108168952		0.05	0.06	0	0.08	0	0.03	0.02	0.1	0.02
28240	Trpm2	9830168K16Rik+++C79133+++LTRPC2+++TRPC7+++Trp7+++Trrp7	0.64	0.74	0.62	0.13	0.16	0.23	0.27	0.34	0.45
66979	Pole4	2400007P05Rik+++5830430F06Rik	22.06	22.79	22.2	19.65	20.31	20.28	20.16	21.55	19.9
74202	Fblim1	2410043F08Rik+++Cal+++Fblp1+++Gt10+++migfilin+++migfilin(s)	16.84	15.94	19.01	3.46	3.29	2.85	2.82	3.67	2.91
12268	C4b	C4+++Ss	1.53	2.28	1.29	1.02	1.21	0.78	1.09	1.2	1.21
215061	Trim50		0	0.04	0	0	0	0	0	0	0
67226	Tmem19	2810428F02Rik+++AW125171	58.72	69.18	63.09	42.2	41.89	44.38	43.26	43.85	47.37
67457	Frmd8	1200004M23Rik+++2310035N23Rik+++4931429L16Rik+++AU018809	25.22	23.27	24.26	9.52	11.15	9.78	9.81	10.85	11.86
14857	Gsta1	Gst2-1	50.73	51.15	48.61	0.61	0.22	0.97	0	0	0.33
210757	Themis	E430004N04Rik+++Gasp+++Spot+++Tsepa+++thylex	0	0.03	0.05	0	0.05	0.01	0.09	0.05	0.04
103537	Mbtd1	AA408199+++AI194990+++hemp	5.96	5.79	5.63	4.63	4.3	4.91	4.93	5.32	4.15
26992	Brd7	BP75+++CELTIX1+++Ptpn13ip	29.35	26.99	27.56	21.26	20.92	19.97	20.12	21.82	20.41
632687	2021-03-10	4933417C16Rik+++AV039223+++Rnf190	0.29	0.24	0.36	0.36	0.5	0.31	0.65	0.47	0.32
75647	Ssmem1	1700016K02Rik+++1700025E21Rik	0.12	0.05	0	0.06	0	0	0.14	0	0
108169102	Gm42627		1.89	1.94	1.56	0.78	0.24	0.88	1.64	1.09	0.87
21354	Tap1	ABC17+++APT1+++Abcb2+++Ham-1+++Ham1+++MTP1+++PSF1+++RING4+++TAP+++Tap-1+++Y3	25.21	19.45	26.84	2.23	1.79	2.33	2.94	3.91	4.05
14630	Gclm	AI649393+++Gcmc+++Glclr	102.8	91.43	96.13	138.51	142.71	146.19	137.58	149.82	141.35
67212	Mrpl55	2810038N09Rik+++L55mt+++MRP-L55	22.48	25.6	21.94	20.7	22.72	18.88	22.16	21.4	21.23
66237	Atp6v1g2	1500002D01Rik+++Atp6g2+++NG38+++VAG2	3.94	3.31	4.31	2.37	2.54	2.77	3.08	3.17	2.96
223776	Selenoo	1300018J18Rik+++Selo	17.03	16.07	15.08	17.63	18.22	18.25	21.41	23.66	18.77
69823	Fyttd1	2010005M05Rik+++3830411L18Rik+++3830421F13Rik+++4933423A17Rik+++AI098218+++AW539567+++C85190	18.15	16.97	15.69	12.66	13.05	11.93	14.23	13.11	13.2
268949	Mucl3	Dpcr1+++Gm630	0.32	0.08	0.11	0	0.05	0.04	0.02	0	0.04
108167482	Gm46011		0.04	0	0	0.03	0	0	0	0	0
216453	Rdh19	RDH-S+++RDH-S2+++Rdhs	0.3	0.23	0.5	0.42	0.44	0.45	0.24	0.18	0.46
71722	Cic	1200010B10Rik+++mKIAA0306	23.12	22.32	22.02	11.01	9.82	9.45	9.67	11.15	9.45
213068	Tmem71	AI661017+++E430024D12	0.52	0.63	0.98	0.41	0.31	0.38	0.41	0.51	0.38
69195	Tmem121	2410008J05Rik+++Hole	0.04	0	0.07	0.04	0	0	0	0	0
94067	Mrpl43	4930442D21Rik+++bMRP36a	37.9	37.98	35.07	35.77	31.67	34.89	34.82	38.55	38.8
68515	Myadml2	1110012N22Rik	0	0.03	0	0	0	0	0	0.03	0
215476	Prr14l	6030436E02Rik+++C330019G07Rik+++Prl14l	4.47	4.38	4.04	3.46	3.14	3.16	3.16	3.07	2.71
69930	Zfp715	2610041B18Rik+++mszf15	6.39	6.41	5.84	4.08	4.55	4.23	4.64	4.31	4.54
68270	Dnaaf1	4930457P18Rik+++Lrrc50+++m4Bei	0.02	0.13	0.13	0.1	0.17	0.19	0.06	0.15	0.17
99326	Garnl3	AW120551	0.74	0.67	1.05	0.2	0.13	0.11	0.03	0.26	0.08
66686	Dcbld1	4631413K11Rik	11.17	10.71	11.86	7.74	7.88	8.71	9.71	8.71	9.5
71947	Tmem94	2310067B10Rik+++Kiaa0195+++mKIAA0195	19.92	20.44	19.56	18.12	18.95	16.58	17.83	20.76	20.14
27084	Xlr5c	Xlr5	0	0.22	0	0	0.13	0.22	0	0.23	0.11
226245	Plekhs1	9930023K05Rik	0.48	0.29	0.52	0.06	0.03	0.02	0.03	0.07	0.05
16452	Jak2	Fd17	14.09	12.37	13.91	10.88	10.53	10.08	8.99	11.21	9.03
72947	Phykpl	2900006B13Rik+++Agxt2l2	10.14	10.74	9.04	8.83	9.07	10.02	8.63	8.88	9.26
217169	Tns4	9930017A07Rik+++AA589547+++AU016405+++Cten	0.2	0.18	0.25	0.19	0.14	0.2	0.31	0.07	0.24
228829	Phf20	6820402O20Rik	6.99	6.57	6.33	5.29	4.95	4.87	4.51	4.38	4.84
244183	Trim30b	A530023O14Rik+++Trim30-1	1.21	0.65	0.38	0.26	0.18	0.05	0.11	0.11	0.09
76571	Styxl1	1700011C14Rik+++Dusp24+++Mkstyx	0.92	0.76	0.47	0.43	0.56	0.43	0.6	0.47	0.4
668727	Mrgpra2a		0.27	0	0.52	0	0	0.05	0.05	0	0
100529082	Gm11127	H2-K1	5.74	4.89	4.92	9.56	11.45	9.37	9.59	9.88	10.69
22341	Vegfc	AW228853+++VEGF-C	1.91	2.05	1.82	1.19	1.24	1.51	1.91	1.63	1.47
105244931	Gm40453		0	0	0.03	0	0	0	0	0.13	0.12
66246	Osgep	1500019L24Rik+++GCPL-1+++PRSMG1	10.27	11.46	9.14	8.75	7.54	8.88	8.96	8.48	8.6
629242	Gm6958		45.41	82.46	82.14	20.47	16.92	27.39	35.86	34.21	25.95
15366	Hmmr	AA386826+++CD168+++Rhamm	2.42	2.63	2.85	2.08	2.32	2.49	2.06	1.95	2.33
109032	Sp110	5031415C07Rik+++52kDa+++5830484A20Rik+++Ifi75+++Ipr1	4.67	5.41	5.53	1.95	1.6	2.26	2.14	2.31	2.45
11754	Aoc3	SSAO+++VAP1	1.17	1.5	1.54	0.93	0.89	1.13	1.17	1.37	0.76
72413	Kcnmb2	2700049B16Rik+++3110031N04Rik	0.07	0.04	0.02	0.03	0.08	0.03	0.01	0.05	0.08
216157	Tmem259	AC087114.7gm2+++ORF61+++R32184_3+++mFLJ00277	45.85	51.32	44.18	59.46	62.51	59.52	57	67.1	63.93
94090	Trim9		0.01	0.06	0.06	0.01	0	0.01	0.01	0.05	0.07
68268	Zdhhc21	9130404H11Rik+++AL024349+++D130004H04Rik+++dep	4.77	4.33	4.49	3.23	3.3	2.73	3.23	2.7	2.84
330319	Wipf3	9030621G03+++BQ952480	1.99	2	2.12	0.91	1.06	0.99	1.27	1.23	0.96
106581	Fam234a	Itfg3	38.26	38.42	36.22	37.61	36.5	37.21	36.5	38.28	38.64
21341	Taf1c	Tafi95+++mTAFI95	4.5	4.88	3.86	2.63	2.22	2.81	2.56	2.79	2.26
57785	Rangrf	2400006H24Rik+++Mog1+++Rangnrf	12.33	12.8	12.79	10.02	8.83	12.15	11.41	9.43	10.28
229706	Slc6a17	D130012J15Rik+++Ntt4	4.93	5.22	5.52	4.39	3.28	3.64	4.46	4.12	3.79
75769	Plppr5	4833424O15Rik+++Lppr5+++PRG-5+++Pap2d	0.07	0.03	0.08	0.04	0.01	0.02	0.05	0.02	0.01
216892	Spns2		59.03	57.49	55.38	20.08	18.04	18.03	20.74	21.04	21.06
434756	Akap14		0.03	0	0	0	0	0	0	0.03	0
70615	Ankrd24	4631433D01Rik+++5730519E19Rik+++D10Bur2e	5.22	5.4	4.63	6.11	4.68	5.91	5.57	5.24	5.49
78252	Nxpe2	4432416J03Rik+++AI323362+++Fam55b	0.23	0.65	0.72	0.31	0.22	0.42	0.28	0.34	0.3
171201	Vmn1r21	V1rc28	0.06	0	0	0	0	0	0	0	0
192653	Ttc36		61.76	126.29	68.56	719.03	752.09	765.21	691.08	774.06	710.53
319997	A630001G21Rik		1.26	1.51	1.24	0.64	0.78	0.8	0.39	0.28	0.46
22171	Tyms	Ts	9.1	9.54	8.9	9.54	8.62	10.49	9.69	9.68	9.49
229937	Znhit6	2410019A14Rik	14.3	13.51	13.22	5.81	5.16	4.56	6.37	5.76	6.22
64654	Fgf23		0.04	0	0.02	0	0	0	0	0	0
67345	Herc4	1700056O17Rik+++4921531D01Rik+++9530080M15Rik+++mKIAA1593	10.61	10.39	11.24	22.83	24.14	22.41	25.36	25.21	25.11
381290	Atp2b4	Pmca4	3.52	4.59	4.31	3.43	3.09	3.23	2.92	2.6	3.65
78921	9130019O22Rik		1.22	1.22	1.08	0.67	0.6	0.79	0.7	0.38	0.58
23797	Akt3	AI851531+++D930002M15Rik+++Nmf350	2.75	3.36	2.81	2.11	1.72	2.23	1.63	1.58	1.7
170735	Arr3	Arr4+++Car+++Carfl+++Carr	0.04	0	0.04	0	0	0	0	0	0
27083	Xlr4b	Xlr4	0.22	0.51	0.29	0	0.08	0.11	0.23	0.46	0.38
57914	Crlf2	CRLM2+++Ly114+++Tpte2+++Tslpr	9.19	9	10.23	2.02	2.35	1.32	2.7	4.13	2.69
102693	Phldb1	AU041016+++D330037A14Rik+++Ll5a	20.64	19.55	20.92	8.53	8.39	7.5	8.88	8.07	7.6
109700	Itga1	CD49A+++E130012M19Rik+++Vla1	15.09	14.07	14.53	10.26	10.64	8.34	9.81	10.2	8.99
110891	Slc8a2	Ncx2	0.24	0.21	0.23	0.07	0.06	0.05	0.06	0.11	0.08
231769	Sfswap	1190005N23Rik+++6330437E22Rik+++AI197402+++AW212079+++SWAP+++Sfrs8+++Srsf8	18.33	17.51	18.65	10.94	10.83	12.43	10.98	11.86	10.1
230085	Phf24	GINIP+++N28178	0.25	0.25	0.22	0.32	0.36	0.27	0.26	0.27	0.23
56349	Net1	Net1a+++mNET1	88.8	88.32	86.38	29.14	30.23	31.8	29.7	24.95	27.14
72656	Ints8	2810013E07Rik+++AV063769+++D130008D20Rik	9.66	9.31	10.03	10.16	9.36	10.78	10.59	8.93	8.59
70357	Kcnip1	KCHIP1+++Kchip1.2	0	0	0.07	0	0	0	0	0.04	0
22763	Zfr	C920030H05Rik	27.21	25.82	28.55	26.82	26.28	24.64	27.43	25.84	25.57
52184	Odf2l	4733401D09Rik+++9630045K08Rik+++D3Ertd250e	7.18	6.3	6.88	5.36	5.75	5.71	5.79	4.97	6.1
68010	Bambi	2610003H06Rik	1.02	1.26	0.96	0.88	0.51	0.75	0.88	0.76	0.82
80707	Wwox	5330426P09Rik+++9030416C10Rik+++WOX1	1.02	1.25	1.4	6.57	6.84	6.18	7.59	7.03	6.47
78506	Micu3	2900075B16Rik+++Efha2	4.71	4.75	4.41	5.55	4.85	5.36	5.62	5.36	5.11
80880	Kank3	0610013D04Rik+++Ankrd47+++D17Ertd288e+++NG28	15.48	16.55	16.76	7.49	5.54	7.74	7.11	7	6.16
19260	Ptpn22	70zpep+++PEP+++Ptpn8	7.02	2.77	6.29	0.92	1.01	0.91	1.02	0.84	1.3
71367	Chst9	5430438D01Rik+++GalNAc4ST-2+++galNAc-4-ST2	1.05	0.52	0.77	0.95	0.82	1.04	1.11	1.11	0.82
30957	Mapk8ip3	BB120594+++D17Wsu15e+++JIP-3+++JSAP1+++JSAP1a+++JSAP1b+++JSAP1c+++JSAP1d+++Jip3+++Syd2+++mKIAA1066	14.19	13.55	13.66	7.81	6.82	7.46	7.71	7.86	7.89
16978	Lrrfip1	AU024550+++Fliiap1	31.88	27.11	31.35	10.6	9.09	11.07	11.9	10.6	10.07
243771	Parp12	9930021O16+++AA409132+++AA536654+++ARTD12+++PARP-12+++Zc3hdc1	14.17	12.1	14.57	4.12	3.51	4.32	5.33	5.04	5.11
18563	Pcx	Pc+++Pcb	39.53	56.11	42.2	211.58	238.31	190.39	175.81	201.88	202.91
108168152	Gm8126	EG666481	42.22	29.27	44.08	1.24	1.56	1.06	1.9	2.42	2.58
12727	Clcn4	Clc4-2+++Clcn4-2+++clC-4	21.46	23.5	23.35	27.57	27.46	27.7	27.48	26.21	28.46
51796	Srrm1	AA407769+++POP101+++Srm160	48.56	44.02	47.84	28.01	27.29	29.15	28.68	28.06	27.07
74309	Osbp2	1700095P05Rik+++C630001G20Rik+++Gm244+++ORP-4+++OSBPL1	1.54	2.06	1.73	11.29	11.44	10.53	12.28	11.78	11.94
67472	Mtfr1	1300002C08Rik+++1700080D04Rik+++2810026O10Rik+++4930579E05Rik+++Chppr+++Fam54a2	24.54	30.09	25.97	44.22	43.34	44.2	42.79	47.66	43.02
56690	Mlycd	AI324784+++Mcd	13.4	15.19	12.34	29.85	32.67	31.5	25.29	29.84	29.18
20585	Hltf	AF010600+++BC057116+++P113+++Smarca3+++Snf2l3	6.86	6.93	6.67	9.3	9.45	9.16	8.02	10.08	9.87
11298	Aanat	AA-NAT+++Nat-2+++Nat4+++Snat	0.13	0.32	0.22	0.03	0.26	0.1	0.12	0.13	0.18
23985	Slc26a4	Pds+++pendrin	15.67	19.05	15.69	18.43	22.82	25.41	23.95	17.94	21.08
622744	Gm6351	EG622744	0.02	0	0	0.01	0.01	0.01	0.02	0.01	0.01
18379	Omt2a	OM2a	0	0	0.04	0	0	0	0	0	0
68796	Tmem214	1110039B18Rik+++4921530J21Rik+++AI841294+++AU018742+++C76280	37.96	37.94	37.32	32.74	30.11	32.04	30.46	31.89	31.72
20088	Rps24		966.62	866.64	902.54	407.01	358.77	443.12	419.91	382.54	402.13
110616	Atxn3	2210008M02Rik+++AI463012+++AI647473+++ATX3+++MJD1+++Mjd+++Sca3+++ataxin-3	7.77	7.18	7.67	4.79	4.63	4.27	5.68	5.1	4.7
20301	Ccl27a	ALP+++AW558992+++CTACK+++CTAK+++Ccl27+++ESkine+++ILC+++PESKY+++Scya27+++Scya27a	10.96	10.67	11.06	11.41	10.79	9.02	9.92	12.9	9.94
104709	Pik3r6	BB220380+++p84+++p84 PIKAP+++p87(PIKAP)+++p87PIKAP	1.1	1.49	1.28	1.26	0.72	1.15	0.9	0.77	1.04
72927	Hepacam	2900042E01Rik+++Glialcam+++Hepn1	0.08	0.1	0.09	0.02	0	0	0	0	0
225651	Mppe1	Pgap5	7.14	7.14	7.28	9.9	9.17	9.26	9.46	10.36	9.39
20355	Sema4f	Sema W	0.25	0.25	0.28	0.01	0	0.02	0	0.01	0.04
100126824	Sco2		10.63	10.9	7.74	7.51	8.69	8.25	9.91	9.28	11.09
67909	Galntl5	1700021B12Rik+++Galnt15	0	0	0	0.03	0	0	0	0	0
216350	Tspan8	C76990+++E330007O21Rik+++Tm4sf3	146.79	135.73	134.13	38.14	27.52	40.86	48.78	38.61	36.16
14710	Gngt2	AV096488	12.08	10.81	10.88	3.82	4.83	3.83	4.68	4.59	4.38
241201	Cdh7	9330156F07Rik+++CDH7L1	0.24	0.23	0.16	0.27	0.31	0.35	0.1	0.19	0.28
67416	Armcx2	3230401N03Rik+++AI043003+++ALEX2	7.47	6.71	7.89	2.25	1.86	1.68	2.2	2.07	2.02
227099	Pms1		0.79	0.87	1.39	1.43	1.44	1.59	1.49	1.56	1.36
72154	Zfp157	2610020C11Rik+++A630094N24Rik+++AI327407+++Roma+++mszf12+++mszf23-1	2.72	2.38	2.54	2.71	2.82	2.62	2.85	2.47	2.84
67444	Ilkap	0710007A14Rik+++1600009O09Rik+++PP2C-DELTA	28.59	26.83	25.17	23.14	21.54	22.05	26.06	23.13	25.36
18162	Npr3	ANP-C+++ANPR-C+++EF-2+++NPR-C+++lgj+++stri	1.21	1.77	1.72	2.24	2.04	2.1	2.38	2.16	2.89
108903	Tbcd	2310057L06Rik+++A030005L14Rik+++mKIAA0988	12.63	13.66	13.58	14.48	14.12	15.87	15.45	14.47	14.51
66871	Cpne8	1200003E11Rik+++1500031E20Rik	33.21	36.68	35.36	14.39	11.73	16.63	15.54	14.35	12.85
104836	Cbll1	AI467391+++Hakai+++c-Cbl-like	5.39	5.04	5.54	3.19	3.27	3.73	3.97	3.18	3.69
243374	Gimap8	Gm457+++IAN9+++IMAP8	4.86	5.3	6.25	3.17	2.49	3.78	3.2	2.76	3.13
109575	Tbx10	Dc+++Tbx13+++Tbx7	0.61	0.63	0.46	2.65	4.12	3.3	3.75	3.09	3.99
14702	Gng2		2.83	3.11	3.86	1.94	1.11	1.71	2.04	1.77	1.89
192231	Hexim1	7330426E13Rik+++CLP-1+++Clp1+++HIS1	22.74	23.98	19.92	27.07	26.85	29.05	26.04	27.69	25.2
238161	Akap6	AI482140+++Akapalpha+++Akapbeta+++PRKA	0.14	0.16	0.12	0.12	0.16	0.13	0.11	0.1	0.13
76615	Got1l1	1700083M11Rik	0.17	0.08	0.19	0	0	0	0	0	0
381113	Cdkl4	AU067824+++Gm942	0.04	0.15	0.08	0.36	0.07	0.38	0.16	0.21	0.24
629378	Dact3	EG666671+++naa-3	1.06	0.58	0.87	0.41	0.38	0.41	0.36	0.73	0.4
20321	Frrs1	AI131732+++Sdfr2	25.73	27.63	27.19	21.81	23.14	21.91	23.77	21.25	21.49
209334	Gen1	5830483C08Rik	0.57	0.46	0.46	0.62	0.26	0.41	0.27	0.54	0.42
51869	Rif1	5730435J01Rik+++6530403D07Rik+++AU016181+++AW549474+++D2Ertd145e	3.05	2.89	2.59	2.28	1.9	1.97	2.55	2.02	2.05
16621	Klkb1	APS+++Kal-3+++Kal3+++Klk3+++PSA	0.14	0.32	0.13	0.74	0.61	0.8	0.9	0.85	0.65
245828	Trappc1	BET5+++D11Ertd172e+++MUM2	62.66	70.46	66.69	42.28	52.28	47.45	47.52	52.91	54.02
11966	Atp6v1b2	AI194269+++AI790362+++Atp6b2+++HO57+++R74844	157.28	136.09	142.74	142.45	144.83	148.38	145.47	139.24	161.88
77794	Adamtsl2	A930008K15Rik+++tcp-1	10.69	9.32	11.33	6.8	7.1	5.6	4.92	6.78	8.36
100502698	Rubcn	1700021K19Rik+++5330403K09+++Rubicon+++mKIAA0226	11.51	11.15	10.93	9.03	9.56	8.41	10.04	10.68	9.7
12475	Cd14		35.84	31.53	32.68	1.94	1.54	1.79	2.5	2.05	2.05
22755	Zfp93	Znf235	1.87	2.27	1.92	2.73	3.4	3.11	2.98	2.61	2.79
11308	Abi1	E3B1+++NAP1+++Ssh3bp1+++abi-1	28.7	26.25	28.18	18.34	14.65	16.12	19.07	18.01	16.07
13544	Dvl3	b2b2866Clo	15.57	14.7	14.88	12.69	11.96	11.66	13.18	12.69	11.03
78248	Armcx1	3010033I09Rik+++ALEX1	5.4	6.1	6.14	2.19	2.04	2.18	2.17	2.49	2.27
14375	Xrcc6	70kDa+++G22p1+++Ku70	8.56	9.91	8.34	9.13	8.63	9.14	10.51	7.88	8.22
19325	Rab10	AW107754	66.54	54.31	59.24	44.15	41.9	45.46	44.73	44.39	43.73
59046	Arpp19	19kDa+++2700024H10Rik+++ARPP-19+++AW559096+++Arpp12	15.86	17.98	16.89	32.06	30.59	34.41	31.44	32.95	32.06
331524	Xkrx	A630026F04	0.28	0.22	0.47	0.6	0.68	0.38	0.27	0.46	0.41
66510	Rnf181	1700047F16Rik+++2500002L14Rik+++6230415N01Rik+++C77350	177.75	208.8	180.25	226.71	238.22	250.92	250.99	238.54	258.88
69129	Pex11g	1810022F11Rik+++1810049N02Rik+++Pex11c+++Pex11gamma	7.14	7.05	6.56	11.2	10.73	9.11	8.32	10.04	11.56
53374	Chst3	C6ST+++C6ST-1+++GST-0	0.31	0.36	0.45	1.61	1.58	1.47	1.48	1.62	1.66
105244063	Gm39743		4.05	5.05	2.96	6.53	7.05	6.18	5.57	9.53	8.44
93765	Ube2n	1500026J17Rik+++AL022654+++BB101821+++UBC13	93.8	86.99	90.6	54.49	58.08	56.79	59.1	56.55	57.66
105247180	Gm42323		1.56	2.19	1.27	1.5	2.75	1.81	2.78	2.07	3.18
108168727	Gm46725		0	0	0.02	0	0	0	0	0	0
94212	Pag1	Cbp+++F730007C19Rik+++Pag	1.65	1.8	1.84	1.41	1.52	1.41	1.3	1.35	1.33
18181	Nrf1	C87038+++D6Ertd415e	7.76	8.36	7.87	5.14	5.24	4.55	5.36	5.08	4.79
114715	Spred1	5730461F13Rik+++AL024345+++AW047647	12.5	11.16	11.55	7.64	7.06	7.06	9.48	8.43	7.85
216974	Proca1	4933404M19Rik	1.45	1.55	1.3	2.42	2.05	1.65	2.26	3.1	1.99
14816	Grm1	4930455H15Rik+++Gm10828+++Gprc1a+++mGluR1+++nmf373+++rcw+++wobl	0.06	0.06	0.08	0.04	0.05	0.04	0.05	0.01	0.04
104086	Cyp27a1	1300013A03Rik+++Cyp27	10.94	15.02	12.52	26.5	28.2	31.77	23.32	28.46	27.7
80334	Kcnip4	AV032399+++Calp+++Calp250+++KChIP4+++KChIP4a	0.19	0.2	0.42	0.28	0.19	0.13	0.27	0.2	0.21
74039	Nfam1	4921501M20Rik+++Cnaip	1.89	1.95	2.21	0.58	0.38	0.57	0.35	0.47	0.55
404634	H2afy2	macroH2A2	8.38	9.69	8.49	4.45	4.38	3.79	4.26	4.77	5.05
320633	Zbtb26	A630026F21Rik	1.44	1.28	1.45	1.11	1.05	1.21	1.56	1.17	1.03
18223	Numbl	nbl	4.94	4.06	5.38	0.85	1.21	1.05	1.15	1.25	0.95
14184	Fgfr3	CD333+++FR3+++Fgfr-3+++Flg-2+++HBGFR+++Mfr3+++sam3	5.67	6.78	5.94	9.68	11.09	8.95	7.82	10.18	11.92
320208	Tmem91	A830041P22Rik+++DSPC3+++SynDIG3	0.51	0.66	0.53	0.46	0.13	0.41	0.4	0.67	0.71
74203	Eif4enif1	2610509L04Rik+++A930019J01Rik+++AA410001+++AU021239+++Clast4+++D11Ertd166e	15.98	15.55	16.87	9.06	8.7	9.17	9.74	9.24	8.88
321007	Serac1	4930511N22Rik+++D17Ertd141e	2.64	2.67	2.21	1.54	1.55	1.4	1.86	1.71	1.65
72982	Tmem138	1700113I01Rik+++2900055D14Rik	9.39	8.96	8.34	4.82	3.69	4.29	4.76	4.75	4.14
12982	Csf2ra	CD116+++Csfgmra+++GM-CSF-Ra+++GM-CSFR	14.25	15.16	15.36	5.68	4.14	5.74	5.51	8.66	6.06
622486	Smok3c	EG622486	0.02	0	0.03	0	0.03	0.03	0	0	0
19736	Rgs4	AA004315+++AA597169+++ESTM48+++ESTM50	1.09	1.34	1.2	0.79	0.7	0.76	0.93	1.01	0.59
54169	Kat6b	AI507552+++B130044K16Rik+++MYST-4+++Morf+++Myst4+++mKIAA0383+++qkf+++querkopf	6.56	5.86	6.23	4.75	4.69	4.08	4.1	4.25	3.94
15492	Hsd3b1	3-beta-HSD I+++D3Ertd383e	0.13	0.1	0.02	0.03	0	0.07	0	0.15	0
227394	Slco4c1	9530051F04+++C330017E21Rik+++OATP-H+++OATP-M1+++OATP4C1+++OATPX+++PRO2176+++SLC21A20+++oatp-R	2.51	3.66	2.32	10.65	9.38	10.17	10.33	11	7.92
18861	Pms2	AW555130+++Pmsl2	2.56	2.96	2.73	1.38	1.17	1.37	1.31	1.48	1.63
77531	Anks1b	AIDA-1+++AIDA-1b+++C030032C09Rik+++E530015N03Rik+++EB-1+++Gm10937+++Gm1555	1.13	1.4	1.3	1.43	1.46	1.31	1.7	1.81	1.31
108961	E2f8	4432406C08Rik+++AA410048	0.54	0.51	0.71	0.03	0.04	0.08	0.13	0.09	0.07
226432	Ipo9	0710008K06Rik+++AI845704+++C78347+++Imp9+++Ranbp9	20.9	17.17	20.61	9.62	10.95	9.38	10.12	9.89	9.84
751865	Sap25		13.5	12.86	11.82	9.04	7.47	8.55	7.3	8.98	8.22
70790	Ubr5	Edd+++Edd1	32.44	32.61	31.96	30	30.1	27.6	30.24	29.67	28.31
68279	Mcoln2	3300002C04Rik+++AI549968+++C86638+++TRPML2	1.11	0.77	0.96	0.99	0.69	0.8	0.73	0.76	0.51
53320	Folh1	GCP2+++mopsm	32.4	42.29	31.93	29.71	33.63	37.33	31.67	27.2	37.08
74270	Usp20	1700055M05Rik+++AI467231+++Vdu2	12.87	13.37	13.25	17.52	18.65	15.75	16.54	18.39	18.77
53315	Sult1d1	5033411P13Rik+++AI987815+++ST1d1+++SULT-N+++Sultn	185.48	202.59	185.71	278.68	262.83	340.36	259.39	254.32	311.81
57373	Akip1	BCA3+++C11orf17+++D7H11orf17+++D930014E17Rik+++ICRFP703B1614Q5.6+++ORF27	17.45	16.81	16.81	20.72	19.68	17.83	19.64	21.07	20.6
67729	Mansc1	9130403P13Rik	4.81	4.61	4.84	3.02	2.93	2.72	2.73	3.3	3.28
12305	Ddr1	6030432F18+++AI323681+++CD167a+++Cak+++Nep+++PTK3A	83.86	84.63	86.51	36.7	36.67	34.47	35.33	39.29	35.54
18121	Nog		0.23	0.22	0.17	0.37	0.41	0.38	0.46	0.31	0.53
70297	Gcc2	0610043A03Rik+++2210420P05Rik+++2600014C01Rik+++AW112121+++mKIAA0336	5.94	5.66	5.76	9.43	9.41	7.96	8.75	9.89	9.11
102641467	Gm20684		0.21	0.14	0.19	0.02	0.07	0.24	0.2	0.16	0.11
109689	Arrb1	1200006I17Rik+++AW208571+++G430100A01Rik	11.25	11.91	13.38	12.68	11.97	11.58	10.66	14.29	11.63
83767	Wasf1	AI195380+++AI838537+++Scar+++WAVE+++WAVE-1	1.46	1.64	1.35	1.18	0.76	0.92	0.77	0.88	0.84
56444	Actr10	Actr11+++Arp11	15.45	15.38	15.33	13.54	12.92	14.18	14.79	14.25	13.77
66473	Ctrb1	2200008D09Rik+++AI504462+++Ctrb+++Prt-2	0.13	0.18	0.19	0	0	0.13	0	0	0
12919	Crhbp	CRH-BP	0.07	0.09	0.06	0	0	0	0.04	0.07	0
16656	Hivep3	2900056N03Rik+++A130075N07+++AI848000+++E030045D18Rik+++KBP-1+++KBP1+++Krc+++Rc+++Schnurri-3+++Shn3+++Zas3	2.62	2.07	2.28	0.92	0.56	1.4	0.87	0.85	0.69
21869	Nkx2-1	AV026640+++Nkx2.1+++T/EBP+++Titf1+++Ttf-1	0.17	0.12	0.11	0.05	0.02	0	0.06	0.23	0
100503085	Klhl3	7530408C15Rik+++AI430941+++EG627648	1.41	1.99	1.5	6.05	7.77	5.32	7.43	7.61	7.48
18806	Pld2	PLD1C	8.13	8.26	7.98	2.25	2.22	2.22	2.53	2.36	2.18
216238	Eea1	A430109M19Rik+++B230358H09Rik+++ZFYVE2	8.21	8.49	8.29	11.52	11.01	9.88	11	11.23	11.17
224432	Scaf4	AA517739+++Sfrs15+++Sra4+++Srsf15	12.84	12.25	12.52	8.54	8.57	8.18	8.29	9.1	7.66
74841	Usp38	4631402N15Rik+++4833420O05Rik+++AA536967+++AU044701+++AW544820+++mKIAA1891	9.09	9.16	9.79	7.12	7.12	7.11	7.08	7.15	6.56
239731	Rimbp3	Gm1759+++Gm603+++RIM-BP3+++mKIAA1666	0.07	0.06	0.09	0.01	0.02	0.05	0.04	0	0.01
245572	Tbx22	D230020M15Rik	0.02	0	0	0	0	0	0	0	0
18081	Ninj1	AU024536	99.79	100.97	90.15	60.1	62.73	65.44	64.55	69.18	70.64
77593	Usp45	3110003C05Rik+++4930550B20Rik+++AI843191+++Gcap7	4.43	3.96	4.06	4.09	4.19	3.62	3.63	3.59	3.28
19024	Ppfibp2	Cclp1	4.1	4.92	4.16	4.25	4.7	3.94	5.4	4.25	4.8
217463	Snx13	Rgs-px1+++mKIAA0713	11.59	12.96	11.57	14.75	14.62	13.22	15.09	14.81	14.36
193385	Ripor2	Fam65b	1.33	1.48	1.58	0.75	0.42	0.73	0.55	0.6	0.9
19128	Pros1	AW214361	34.72	31.2	32.33	5.94	5.23	5.6	5.49	6.56	5.96
140765	Tmprss3		0	0.01	0	0	0	0	0	0	0.02
16859	Lgals9	AA407335+++AI194909+++AI265545+++LGALS35+++Lgals5+++gal-9+++galectin-9	19.31	17.65	21.42	6.66	5.72	6.39	7.41	8.11	6.91
19328	Rab12	2900054P15Rik+++AW555448+++C77700	41.88	39.37	43.66	15.08	15.46	16.46	15.23	16.67	16.95
93877	Pcdhb6	Pcdhb5B+++PcdhbF	0.02	0	0.1	0	0.05	0.02	0	0.05	0.05
22025	Nr2c1	4831444H07Rik+++80.3+++Eenr+++TR2+++Tr2-11	4.15	4.07	4.28	3.41	3.27	3.29	3.19	3.65	3.25
19364	Rad51d	R51H3+++Rad51l3+++TRAD+++Trad-d5	8.14	8.63	9.68	8.08	7.21	7.65	8.08	8.86	8.55
13972	Gnb1l	ESTM55+++Gm16314+++Me49f07+++Wdr14+++Wdvcf	1.24	1.22	1.04	0.58	0.72	0.64	0.6	0.84	0.58
94041	Allc	1700012B22Rik+++Alc	0.04	0	0	0	0	0	0	0	0
69694	Tatdn1	2310079P03Rik+++CDA11	13.15	16.58	13.98	7.83	8.77	8.05	10.36	8.55	8.82
75007	Mindy1	1810005H09Rik+++4930504E06Rik+++AA562754+++AA960384+++AW561904+++Fam63a+++cI-40+++mKIAA1390+++ni	45.54	52.18	49.32	45.55	42.86	41.59	40.16	43.95	46.3
69540	Klk10	2300002A13Rik+++NES1+++PRSSL1	0.28	0.36	0.4	0.25	0	0.04	0	0.18	0.13
237082	Nxt2	6330587F24Rik+++AI787442+++P15-2	14.55	16.71	16.42	33.13	34.29	30.44	35.34	33.62	34
69957	Cdc16	2700071J12Rik+++2810431D22Rik+++APC6	25.38	25.05	23.71	19.16	20.33	21.58	20.89	19.57	20.46
213011	Zfp583	BC056221+++Znf583	0.38	0.31	0.52	0.24	0.26	0.18	0.18	0.19	0.12
19069	Nup88	Nup84+++Prei2	28.04	24.31	25.38	17.42	15.48	16.8	17.25	17.19	16.33
319508	Syt15	CHR10SYT+++E230025K04Rik+++sytXV	0.79	0.78	0.49	0.47	0.45	0.57	0.37	0.38	0.41
13430	Dnm2	Dyn2+++Udnm+++b2b2159Clo	59.5	60.89	60.57	44.83	41.15	42.01	40.08	46.64	43.55
13179	Dcn	DC+++DSPG2+++PG40+++PGII+++PGS2+++SLRR1B	32.94	30.81	39.59	14.06	11.86	12.05	17.43	18.75	11.96
619288	Fam71a	4933417M04Rik+++GARI-L4	0.17	0.02	0.24	0	0	0	0	0	0
54526	Syt10		0.15	0.01	0.09	0	0.01	0.04	0	0	0
102580	Alg9	8230402H15Rik+++AI747665+++B430313H07Rik+++Dibd1	8.96	9.8	9.27	7.75	7.58	7.44	7.38	8.72	7.74
56379	Kcnj1	Kir1.1+++ROMK+++Romk2	52.77	59.03	57.61	90.46	75.97	84.44	93.17	82.61	81.11
102639870	Gm38523		0.22	0.22	0	0	0.23	0.21	0.21	0.43	0.23
17194	Mbl1	MBL-A+++MBP-A+++S-MBP	0.91	2	1.78	3.19	3.32	2.84	3.74	2.67	3.03
329702	Dcst2	Gm760	0.49	0.61	0.38	0.2	0.16	0.16	0.39	0.11	0.1
67495	Tmem167b	2010200O16Rik	20.27	19.09	20.6	16.13	15.04	17.91	16.44	15.26	15.78
17344	Pias2	6330408K17Rik+++AI462206+++ARIP3+++AU018068+++Dib+++Miz1+++PIASxalpha+++PIASxb+++PIASxbeta+++SIZ2	19.96	20.9	19.16	22.07	21.34	23.5	24.96	22.29	22.51
216001	Micu1	C730016L05Rik+++Calc+++Cbara1	18.94	20.56	20.42	22.41	23.69	22.93	24.23	20.91	23.08
52837	Tmx4	2810417D04Rik+++4930500L08Rik+++AI843224+++AW046784+++D2Bwg1356e+++Txndc13+++mKIAA1162	8.02	7.81	7.91	6.03	5.1	5.83	6.24	5.74	6.03
74041	Ddias	4632434I11Rik+++noxin	11.47	8	10.07	0.3	0.19	0.31	0.18	0.17	0.16
76527	Il34	2010004A03Rik+++AI593503	58.75	50.65	57.35	11.4	12.05	10.32	12.72	13.61	12.95
28081	Fam104a	D11Wsu99e	21.42	22.03	20.39	15.08	12.97	15.09	14.26	17.3	14.76
12144	Blm		0.62	0.71	0.71	0.25	0.29	0.27	0.3	0.27	0.44
11304	Abca4	AW050280+++Abc10+++Abcr+++D430003I15Rik+++RmP	1.48	1.67	1.48	1.96	1.62	1.8	2.12	2.26	1.6
12789	Cnga2	CNG2+++Cnca+++Cncg4+++OCNC1	0.07	0.04	0	0	0	0	0	0	0.02
100859931	Gm20604	AK010878-Moap1	2.69	2.74	2.22	1.92	2.21	0	2.27	2.55	1.01
547349	LOC547349	H2-K1	0.73	0.66	0.77	0.16	0.58	0.22	0	0.13	0.19
67042	Ift27	2600013G09Rik+++Rabl4	12.56	13.9	13.03	9.68	7.8	8.15	8	7.12	8.14
211389	Suox	SO	11.38	16.79	12.33	37.36	39.01	34.56	32.58	34.8	39.28
66085	Eif3f	0610037M02Rik+++AA409853+++Eif3s5	119.81	111.23	109.27	60.41	60.22	65.56	65.79	64.22	63.22
66070	Cwc15	0610040D20Rik+++2900052N06Rik+++Ed1+++c11orf5+++mED1	61	56.21	63.55	55.67	56.46	61.5	58.6	61.05	61.67
75266	Tomm20l	4930553D19Rik	0	0.37	0.19	0.1	0	0	0	0	0
17463	Psmd7	AW107203+++Mov-34+++Mov34	78.22	70.28	75.45	51.22	52.18	58.6	55.79	54.34	55.4
13717	Eln	AI385707+++AI480567+++E030024M20Rik	3.42	3.62	4.02	2.45	2.18	2.74	2.17	1.88	2.79
381091	H2-Eb2	A130038H09Rik+++H-2Eb2+++Ia-5+++Ia5+++Iebeta2	0.05	0.08	0.03	0.05	0	0.02	0.04	0.07	0.07
14853	Gspt2		2.18	1.78	2.16	1.22	0.75	0.72	1.09	1.02	0.81
100504608	Eef1akmt3	EG546486+++Fam119b+++Gm16109+++Mettl21b	0.41	1.1	0.63	2.22	2.08	1.72	1.78	1.66	2.84
67656	4930548H24Rik	AI427865	0.12	0.04	0.15	0	0.04	0.08	0.05	0.04	0
54217	Rpl36		257.21	263.56	247.65	151.31	125.07	118.69	117.56	150.03	148.19
216049	Zfp365	AI839779+++AV340892+++DBZ+++Su48+++Znf365+++talanin	7.22	5.6	6.35	0.04	0.01	0.04	0.03	0.06	0.01
103466	Nt5dc3	AU040402+++AW540062+++C630002B14Rik+++TU12B1-TY	8.66	7.98	8.55	1.91	2.13	2.08	2.34	1.8	1.92
20194	S100a10	42C+++AA409961+++AL024248+++CAL12+++CLP11+++Cal1l+++p10+++p11	777.15	708.67	774.09	68.06	66.49	79.06	86.8	77.3	88.59
20912	Stxbp3	Munc-18c+++Stxbp3a+++Sxtbp3+++Unc18-3	23.98	22.78	23.67	18.1	17.39	18.71	20.94	20.26	20.66
67105	Timm21	1700034H14Rik+++2700002I20Rik	9.99	10.74	10.58	13.43	14.27	13.27	16.89	14.09	14.13
67996	Srsf6	1210001E11Rik+++AI314910+++AW146126+++Sfrs6	45.56	41.08	42.22	39.83	35.47	42.38	38.36	37.15	35.62
269614	Pank4	D030031I12Rik+++R75150	9.6	9.93	8.92	7.43	7.18	7.45	7.47	7.82	8.22
73936	Ccdc175	4930403N07Rik	0.04	0	0.02	0.04	0.02	0	0	0.06	0
192157	Socs7	2310063P06Rik+++C85125+++Nap4	8.21	7.28	8.18	7.59	7.44	7.18	8.09	7.46	6.95
56361	Pus1	A730013B20Rik+++MPUS1+++mPus1p	14.26	14.41	12.98	12.14	12.56	12.13	12.7	14.91	13.74
11810	Apobec1	Cdar1	6.88	6.53	6.41	2.29	2.16	1.68	2.24	2.66	3.03
15558	Htr2a	5-HT-2+++5-HT-2A+++E030013E04+++Htr-2+++Htr2	0.05	0.14	0.27	0.07	0.02	0.04	0.02	0.04	0.04
20935	Surf6	D2Wsu129e+++Surf-6	10.89	10.22	9.87	4.56	3.92	4.37	4.97	5.18	4.35
327956	Vmo1	Gm741	0	0.16	0	0	0	0	0	0	0.09
73333	Slc25a31	1700034J06Rik+++Ant4+++Sfec	0	0.03	0.03	0	0	0	0	0.08	0
212898	Dse	6030499O08+++AI480506+++B130024B19Rik+++DS-epi1+++Sart2	2.68	2.07	2.19	1.25	0.93	0.95	1.09	1.08	0.96
170767	Rfxap	5730495K23Rik	5.73	6.02	5.07	3.84	5.18	4.73	4.09	4.24	4.06
80981	Arl4d	1110036H21Rik+++ARL6+++AW456149+++Arf4l+++Arfl4+++Arl5	29.17	24.03	33.43	7.72	7.35	8.33	8.09	8.47	6.74
93700	Pcdhgb2		1.59	1.45	1.59	0.81	0.66	0.3	0.52	0.98	0.68
233812	Mosmo	Atthog	7.96	7.62	8.01	6.63	6.33	7.27	6.24	6.78	6.3
20555	Slfn1	AV316259	5.46	5.08	5.03	0.14	0.2	0.15	0.24	0.51	0.34
17827	Mtx1	Gcap6+++Mtx	28.67	31.62	26.84	27.94	28.38	28.2	30.31	29.65	26.37
57890	Il17re	AA589509+++IL-17RE+++Il25r	12.46	11.41	12.64	4.31	3.51	3.6	3.44	4.81	4.08
20463	Cox7a2l	COX7AR+++COX7RP+++EB1+++SIG-81+++SIG81+++Silg81	96.58	109.94	97.57	101.53	92.91	102.33	110.02	102.42	101.01
70840	Slc22a16	4921504E14Rik+++CT2+++FLIPT2+++OCT6+++OKB1	0	0	0.03	0	0	0	0	0	0
22326	Vax1		0.02	0.01	0.05	0	0.02	0	0.03	0	0.02
101055806	Gm10378		4.66	4	5.44	0.1	0.13	0.18	0.25	0.13	0.31
107515	Lgr4	9130225G07+++A330106J01Rik+++A930009A08Rik+++Gpr48	29	29.93	29.36	27.35	27.89	32.43	34.91	30.56	30.29
17751	Mt3	Mt-3	2.03	1.25	1.26	0.33	0.59	0.22	0.37	0.35	0.44
11776	Ap3d1	AA407035+++Ap3d+++Bolvr+++mBLVR1+++mh+++mocha	29.12	30.55	29	29.83	28.42	27.69	27.57	26.81	28.56
16678	Krt1	Krt-2.1+++Krt2-1+++Krt86	0.04	0	0.02	0	0.02	0	0	0	0.02
11695	Alx4	lst	0.1	0.14	0.07	0.03	0.09	0.04	0.1	0.06	0.11
107995	Cdc20	2310042N09Rik+++C87100+++p55CDC	2.12	2.14	1.66	0.56	0.58	0.25	0.54	0.94	0.76
22718	Zfp60	6330516O17Rik+++AI426106+++AI449354+++Mfg-3+++Mfg3	3.84	3.75	3.21	3.47	2.83	3.83	4.01	3.2	3.36
80909	Castor2	7530428J21Rik+++AW742413+++Gats+++Gatsl1+++Gatsl2	7	7.99	7.58	17.06	20.86	15.6	14.44	17.15	16.09
574437	Xlr3b	EG574437+++Xlr3	3.72	5.23	4.22	1.33	0.79	3.06	2.7	4.97	5.99
433813	Pusl1	2810021I11Rik+++AI853843+++D18346	4.87	6.32	5.9	1.98	2.95	3.39	3.68	2.77	2.7
217715	Eif2b2	EIF-2Bbeta+++EIF2B	30.59	24.79	26.57	16.36	18.15	16.85	16.16	16.11	18.05
71927	Itfg1	2310047C21Rik+++AI314457+++Cda08+++D8Wsu49e	37.35	39.56	41.16	86.07	81.02	75.77	78.47	88.16	81.49
54199	Ccrl2	1810047I05Rik+++Ackr5+++CCR11+++Cmkbr1l2+++E01+++L-CCR	1.92	2.92	2.56	1.55	1.59	1.27	1.74	1.9	2.09
66290	Atp6v1g1	1810024D14Rik+++AA960677+++ATP6J+++Atp6g1+++VAG1+++Vma10	100.27	106.18	95.02	101.83	105.46	114.39	110.47	108.82	121.84
240261	Ccdc112	8430438M01Rik+++AW108467	2.35	1.69	2.53	1.1	0.6	1.27	1.24	0.89	0.94
56546	Sec1	Fut10+++Fut3	0.46	0.47	0.57	0.08	0.15	0.05	0.12	0	0.03
22144	Tuba3a	AI528779+++M[a]3+++Tuba3	0	0	0	0.04	0.04	0	0	0	0
28042	Selenoi	4933402G07Rik+++AI448296+++AI452230+++C79563+++D5Wsu178e+++Ept1+++SELI+++mKIAA1724	7.3	6.39	7	2.76	3	2.98	2.8	2.81	3.22
18000	2021-09-02	AW208991+++Nedd-5+++Nedd5+++mKIAA0158	66.39	61.15	67.28	26.58	24.76	24.99	29.16	26.58	27.46
333605	Frmpd4	Gm196+++PKAP1+++Pdzd10+++Pdzk10+++Preso1+++preso	0.08	0.12	0.05	0.09	0.11	0.07	0.13	0.1	0.1
271305	Phf21b	A730032D07Rik	1.38	1.33	1.51	0.86	0.89	0.93	0.98	1.06	0.86
100039213	Cphx2	Gm2104	0	0	0	0.46	0.09	0.08	0.12	0	0.08
18812	Prl2c3	Ghd1+++MRP-2+++MRP-3+++Mrpplf3+++PLF-2+++PLF-3+++Plf2+++Prl2c4+++mrp/plf3	0	0.13	0	0	0	0	0	0.16	0
108168959	LOC108168959		0.22	0.35	0.21	0.11	0.09	0.06	0.06	0.12	0.03
245195	Retnlg	Fizz3+++Relmg+++Xcp1	9.57	6.38	8.01	0.1	0.1	0	0	0	0.29
20730	Spink1	Spink3+++p12	390.52	641.28	435.39	447.33	467.13	464.12	443.82	422.3	467.98
100039150	Mup15	Gm2068+++Mup13	0	0	0	0	0	0	0.15	0	0
170733	Klra17	Ly49q+++Ly49q1	0	0.09	0.05	0	0	0.05	0	0	0
56454	Aldh18a1	2810433K04Rik+++AI429789+++Pycs	3.58	2.85	3.01	0.86	0.48	0.57	0.66	0.91	0.78
108168108	LOC108168108		0.05	0.06	0.06	0.04	0.04	0.02	0.04	0.03	0.02
101056144	LOC101056144		0.16	0	0	0.28	0	0	0.16	0	0
109075	Exosc4	1110039I09Rik+++1500001N04Rik+++Rrp41	16.3	15.96	14.38	12.92	12.52	11.7	12.09	14.29	13.41
98404	AI597479		8.18	6.95	6.4	3.08	3.22	2.97	4.32	3.42	3.37
20845	Star	AV363654+++D8Ertd419e+++stARD1	1.24	1.21	1.25	1.1	0.97	1.43	1.07	0.9	1.08
69912	Nup43	2610016K01Rik+++2610529I12Rik+++AA409950+++p42	7.19	6.56	6.97	3.95	3.71	4.47	5.29	5.13	4.39
76457	Ccdc134	2310042L06Rik+++AW208859	5.21	5.1	4.94	4.42	4.39	3.93	3.49	4.13	2.91
57321	Terf2ip	Rap1	9.92	9.49	10.51	9.03	10.01	9.51	9.42	9.42	9
12819	Col15a1		10.07	11.31	12.03	5.47	4.43	4.46	5.27	7.07	3.97
320162	Cep95	4732496G21Rik+++AI118346+++AI448335+++Ccdc45+++D330027A14Rik+++F630025I20Rik	6.34	6.35	6.15	4.27	3.95	4.83	4.56	4.72	4.3
231986	Jazf1	AI591476+++C820002C15+++Jaz1+++Tip27	0.96	0.67	1.15	0.43	0.51	0.47	0.38	0.52	0.42
225870	Rin1		11.91	9.17	10.74	0.58	0.48	0.48	0.57	0.43	0.52
22169	Cmpk2	1200004E04Rik+++TDKI+++Tyki	5.66	4.64	5.3	4.66	3.88	3.98	4.88	5.41	5.66
630579	Zfp808	EG630579+++Gm7036	0.6	0.95	1.11	0.63	0.7	0.65	0.66	0.84	0.76
76332	Cog2	1190002B08Rik+++2700012E02Rik+++C86089+++Ldlc	12.63	13.53	12.76	12.22	12.47	11.51	12.87	13.53	13.31
53356	Eif3g	44kDa+++D0Jmb4+++Eif3s4+++TU-189B2+++eIF3-p44+++p44	81.13	75.3	78.04	42.43	42.95	45.8	42.35	45.86	43.31
12062	Bdkrb2	B(2)+++B2+++B2R+++BK-2+++BK2+++BK2R+++BKR2+++BRB2	3.18	3.23	3.27	0.35	0.33	0.44	0.38	0.27	0.41
74254	Gpn1	2410004J02Rik+++AI449615+++MBDIN+++NTPBP+++Xab1	11.54	10.35	10.42	8.3	7.79	8.37	8.75	7.98	7.89
19285	Cavin1	2310075E07Rik+++AW546441+++Cav-p60+++Cavin+++Ptrf	19.02	18.84	21.35	6.7	5.92	6.77	9.33	6.25	6.95
71791	Cpa4	1110019K20Rik+++AV009555	0	0.04	0.04	0	0	0	0	0.09	0
11554	Adrb1	Adrb-1+++beta-AR	0.46	0.57	0.56	0.89	0.95	0.92	0.87	1.1	0.88
74114	Crot	1200003H03Rik	53.41	64.46	55.16	253.84	232.91	184.96	216.69	260.7	230.05
75770	Brsk2	4833424K13Rik+++SAD-A+++SADA	0.08	0.05	0.03	0	0.01	0.01	0.01	0.04	0
21350	Tal2	bHLHa19	0.29	0.14	0.38	0.15	0.05	0.2	0.06	0.16	0.15
68219	Nudt21	25kDa+++3110048P04Rik+++5730530J16Rik+++AU014860+++AW549947+++Cpsf5	22.7	19.96	20.13	7.94	10.2	9.41	10.42	9.96	10.2
67755	Ddx47	4930588A18Rik+++C77285	27.44	25.43	25.1	17.65	18.58	18.19	21.26	21.53	19.71
240755	4933406M09Rik		0	0	0.03	0	0	0	0	0	0
66711	Sbds	4733401P19Rik+++AI836084+++CGI-97+++SDS	67.35	61.53	65.97	42.2	38.8	46.17	44.53	39.57	39.57
664994	Isoc2a	Isoc2	19.53	31.09	20.32	109.45	124.62	121.93	119.39	117.34	119.72
19334	Rab22a	3732413A17Rik+++AI662177+++AW319644+++AW550514+++E130120E14Rik+++Rab22	30.44	28.27	27.59	20.03	20.74	22.12	21.15	21.05	21.69
381353	Ajm1	Gm996	0.08	0.07	0.08	0.11	0.03	0.06	0.07	0.01	0.04
76415	Fam187b	1700020B09Rik+++Tmem162	1.89	2.02	1.63	2.04	2.31	1.78	1.98	2.39	2.36
64340	Dhx38	5730550P09Rik+++AI325984+++AW540902+++Ddx38+++KIAA0224+++Prp16	12.17	11.72	12.01	6.67	7.24	6.34	6.27	6.18	6.63
74424	Tmc5	4932443L08Rik+++AU016085	0.46	0.61	0.4	0.35	0.4	0.21	0.5	0.24	0.21
73472	Spata18	1700067I02Rik	0.09	0.14	0.09	0	0.03	0	0	0	0
12448	Ccne2		1.32	1.37	1.42	0.35	0.57	0.25	0.44	0.64	0.25
338350	Acad12	9330129D05Rik	3.16	4.4	3.05	16.21	16.92	14.79	15.75	15.42	14.98
60507	Qtrt1	2610028E17Rik+++Tgt	9.24	6.79	6.99	2.4	2.32	3.24	2.37	3.2	2.62
68046	2700062C07Rik	AI195775+++C87515	19.01	16.84	19.71	10.49	10.23	10.04	11	9.93	10.28
71966	Nkiras2	2410003M04Rik+++4930527H08Rik+++D630018G21Rik+++KBRAS2	22.47	21.15	20.27	13.88	12.48	13.74	13.48	15.17	14.76
110606	Fntb	2010013E13Rik+++AA409500	8.39	8.81	8.97	3.73	3.06	3.18	2.97	3.67	3.9
628416	Gm6878	EG628416	0	0.03	0.11	0.16	0.06	0.11	0.13	0.01	0.03
60345	Nrip2	AW491344+++NIX1	7.31	6.25	6.93	2.34	2.31	2.65	2.22	3.53	2.67
19344	Rab5b	C030027M18Rik	57.58	57.26	56.82	57.07	53.88	59.26	53.81	56.28	57.58
66056	Zfp524	0610012F07Rik+++2300009P13Rik+++Znf524	6.35	8.43	7.38	8.2	9.97	9.9	10.48	11.38	9.01
84505	Setdb1	AU022152+++ESET+++KMT1E+++mKIAA0067	9.37	9.48	9.62	7.56	7.03	7.52	8.23	7.74	7.56
109815	Selenos	1500011E07Rik+++C78786+++H-4+++H-47+++H4+++H47+++Sels+++Vimp	45.37	39.95	40.06	39.65	38.84	45.73	41.63	38.7	37.97
212943	Tent5a	BAP014+++D930050G01Rik+++Fam46a	3.55	2.75	3.19	2.04	2.07	1.9	2.86	2.19	1.97
12508	Cd53	AI323659+++Ox-44+++Tspan25	4.25	4.03	4.33	0.88	0.82	1.19	1.29	1.31	1.27
14869	Gstp2	GSTpiA+++Gst-3+++Gst3	6.03	5.47	7.25	5.65	5.18	4.1	9.37	5.29	5.3
65221	Slc15a3	Ci1+++cI-1	4.48	4.69	5.15	1.04	0.8	0.63	0.84	0.8	0.78
619548	Defb42	BD-42+++Defb44+++mBD-42	9.93	8.47	7.74	2.17	1.55	2.19	3.03	2.43	1.44
20702	Serpina1c	Pi3+++Pi6+++Skalp+++Spi1-3+++Spi1-6+++Wap3	2.82	6.35	5.78	7.91	6.89	7.62	10.91	7.96	6.49
77799	Sla2	A930009E21Rik+++AI430952+++SLAP-2+++SLAP2	0.17	0.06	0.1	0.06	0.07	0.03	0.15	0.09	0.04
432879	Kbtbd6	EG432879+++Gm5465+++Zbtbd6	0.2	0.09	0.14	0.02	0.02	0.12	0.08	0.02	0.05
12572	Cdk7	AI323415+++AI528512+++C230069N13+++Cdkn7+++Crk4	5.21	5.91	5.43	5.2	4.85	5	5.19	5.3	4.93
16500	Kcnb1	Kcr1-1+++Kv2.1+++Shab	1.19	1.93	2.11	1.13	0.72	0.72	0.83	0.71	0.95
93872	Pcdhb1	PcdhbA	0.02	0	0	0	0	0	0	0.07	0
66338	Cdrt4	1700019I23Rik	0	0	0	0	0	0	0.09	0.09	0
108167576	Gm46066		0.68	0.87	0.61	0.77	0.23	0.21	0.48	0.61	0.46
66208	Nenf	1110060M21Rik+++SCIRP10+++Spuf	59.18	54.61	57.14	32.37	34.49	35.97	36.05	39.89	33.57
18119	Nodal	Tg.413d	0	0.08	0.03	0.03	0.03	0	0	0.03	0
19732	Rgl2	KE1.5+++Rab2l+++Rgt2+++Rlf	11.5	10.68	10.75	8.27	7.93	8.18	7.27	8.53	8
102641086	LOC102641086		10.78	8.94	13.72	11.97	8.98	12.38	8.37	11.94	10.89
277360	Prex1	G630042G04+++P-REX1+++Setd6	2.11	2.49	2.24	1.36	1.14	1.04	1.24	1.33	1.58
18073	Nid1	A630025O17+++Nid+++entactin+++entactin-1+++nidogen-1	19.61	18.49	24.19	7.91	7.45	6.66	8.53	7.91	7.6
23919	Insl5	RIF2	0	0	0	0	0	0.09	0	0	0
54138	Atxn10	AI325283+++C77170+++E46+++Sca10+++TEG-169+++Tex169	51.22	46.03	51.52	33.55	31.96	34.77	31.91	35.06	33.33
213760	Prepl	2810457N15Rik+++9530014L06Rik+++D030028O16Rik+++mKIAA0436	15.69	19.84	16.7	33.37	33.08	32.81	30.49	32.31	31.48
217379	Ubxn2a	6330407P03Rik+++Ubxd4	33.38	35.67	34.76	39.03	40.23	34.68	38.25	35.28	38.47
69815	Krtcap3	2010001C09Rik+++AW321088+++Kcp3	8.55	6.55	8.32	4.27	3.92	3.3	3.62	4.19	4.11
677156	Cyp4f37	Gm9705	0	0.02	0	0.02	0	0	0	0	0.03
73737	1110008P14Rik	C79326	95.13	97.65	93.87	43.28	41.65	42.05	41.65	46.74	45.1
66072	Sdhaf2	0610038F07Rik+++AA407634+++AW049997	13.82	12.72	13.15	9.75	9.59	10.51	10.43	10.11	9.87
57320	Park7	DJ-1+++Dj1	114.65	121.89	110.57	172.1	180.33	186.58	175.93	167.03	176.23
544736	Glipr1l3		0.07	0	0.12	0	0	0	0	0	0
216021	Stox1	4732470K04Rik+++Gm63	0.19	0.26	0.39	0.11	0.16	0.13	0.16	0.09	0.17
229323	Gpr171	A630006E05+++F730001G15Rik+++H963	0.56	0.69	0.6	0.17	0.03	0.15	0.14	0.13	0.13
105247234	Gm42368	pol	2.5	4.87	3.81	1.02	0.76	0.81	0.94	0.56	0.5
110935	Atp6v1b1	AW208839+++Atp6b1+++D630003L15+++D630030L16Rik+++D630039P21Rik+++Vpp-3+++Vpp3	22.46	33.59	29.2	44.86	42.81	48.76	48.33	42.44	44.7
16012	Igfbp6	IGFBP-6	1.07	0.54	0.5	0.13	0.33	0.22	0.25	0.37	0.04
70420	Arpin	2610034B18Rik	20.22	22.2	21.56	7.8	7.18	8.44	9.59	8.36	9.38
15937	Ier3	AI663993+++IEX-1+++cI-3+++gly96	100.36	74.07	87.8	14.81	16.34	22.73	19.19	16.04	12.62
14999	H2-DMb1	AI385589+++H-2Mb1+++H2-Mb1	16.76	14.15	13.28	9.83	9.85	13.63	12.53	11.77	9.96
68693	Hnrnpul2	1110031M08Rik+++AI465155+++Hnrpul2	55.87	50.47	50.54	46.35	44.81	46.22	46.56	49.41	44.45
13853	Epm2a	TG-B+++Tg(TcraK,TcrbK)TG-BFlv	0.72	1.55	1.01	2.71	2.51	1.74	2.28	2.41	2.88
102633986	Gm31679		0.62	0.35	0.52	0.36	0.59	0.38	0.66	0.34	0.32
19941	Rpl26	SIG-20	881.84	805.96	817.02	418.28	405.98	445.32	500.63	431.21	437.57
22064	Trpc2	3010009O07Rik+++AI115608+++TRPC2a+++TRPC2b+++Trrp2+++mTrp2+++smTRPC2+++trp2	0.39	0.37	0.74	0	0.06	0.65	0	0.57	0.38
67768	N6amt1	5830445C04Rik+++Hemk2+++Pred28	17.22	16.04	17.58	14.58	15.37	14.75	17.02	16.06	16.99
241694	Ralgapa2	A230067G21Rik+++AS250+++BC053994+++RGC2+++pp250	7.53	8.12	7.88	6.46	6.79	5.8	6.02	6.38	6.33
54711	Plagl2	AU018672+++AW552839+++mKIAA0198	4.72	4.56	5.33	1.98	1.82	2.1	2.53	2.1	1.77
22709	Zfp51	Zfp-51+++zfec12	5.81	5.67	6.69	2.88	3.22	3.01	3.89	3.09	3.47
66705	Dnase1l2	4733401H14Rik	3.1	2.08	2.57	1.5	1.65	2.32	1.77	1.22	1.55
237887	Slfn10-ps	Slfn10+++mFLJ00257	0.37	0.19	0.38	0.02	0.02	0.04	0.04	0.04	0.07
22045	Trhr	TRH-R1	0.12	0.18	0.13	0.07	0.07	0.07	0.08	0.19	0.03
619331	Zfp551	9630004E07Rik+++Znf551	0.69	0.63	0.64	0.99	0.91	0.68	0.91	0.92	1.2
30942	Hnf4g	NR2A2	1.72	1.71	2.03	2.4	2.64	1.86	3.29	3.12	2.77
16514	Kcnj11	Kir6.2+++mBIR	0.53	0.22	0.21	0.39	0.2	0.33	0.29	0.31	0.44
21375	Tbr1		0.03	0.03	0.01	0	0	0	0.02	0.07	0
18949	Pnn	AU045199+++D12Ertd512e	36.55	33.29	37	22.33	21.84	22.76	22.93	24.87	21.02
77767	Ermn	A330104H05Rik+++AI854460+++ermin+++mKIAA1189	0	0	0	0.01	0	0.02	0	0	0
20499	Slc12a7	AA408796+++D13Ertd261e+++Kcc4	22.76	24.59	23.83	33.21	37.53	31.51	35.02	34.44	37.15
17156	Man1a2	AI428775+++AI528764+++AI854422+++Man1b+++PCR2	12.56	12.94	12.78	10.18	10.16	9.99	10.57	9.97	9.23
27050	Rps3	D7Ertd795e+++Rs_3	198.74	189.55	187.94	99.08	99.71	109.21	105.19	96.9	101.39
319415	Hs3st5	D930005L05Rik+++Gm1151+++Hs3ost5	0.04	0.04	0.04	0.02	0	0.04	0	0.02	0
194237	Rimkla	B930030J24+++NAAGS+++NAAGS-II+++Rimk	0.39	0.34	0.42	0.23	0.21	0.18	0.2	0.16	0.43
216292	Mettl25		2	1.59	2	2.7	1.94	2.57	2.88	2.8	2.52
20467	Sin3b	2810430C10Rik	59.96	53.85	53.67	29.42	30.77	32.65	33.83	32.95	27.52
57431	Dnajc4	Hspf2+++Mcg18	24.45	29.08	28.44	19.75	19.36	20.6	21.13	22.74	21.53
269470	Wdr3	AW546279+++D030020G18Rik	9.73	9.14	9.33	5.25	5.21	5.02	6.06	5.4	4.82
106648	Cyp4f15	AI787289+++Cyp4f-15	0.03	0.06	0.1	0.63	0.56	0.42	0.62	0.59	0.52
170483	Grin3b	GluN3B+++NR3B	0.41	0.35	0.32	0.81	1.02	0.84	0.62	0.72	0.81
107701	Sf3b4	SF3b49+++SF3b50+++Sap49	37.71	29.65	34.29	15.85	14.88	15.92	14.76	17.53	16.06
107272	Psat1	D8Ertd814e+++EPIP+++PSA+++Psat	56.76	55.62	48.97	17.19	20.03	23.59	17.83	18.1	24.41
433693	Akirin2	2700059D21Rik+++AA114675+++AA522011+++AU019887+++Akirin-2	23.81	25.3	24.14	20.28	22.22	21.21	24.98	23.91	22.7
223752	Gramd4	9930016O13	6.69	6.85	7.17	7.87	7.29	6.6	6.8	7.64	6.95
11859	Phox2a	Arix+++Phox2+++Pmx2+++Pmx2a+++Px2a	0.24	0.2	0.03	0	0	0	0	0	0
56277	Tmem45a	C630002M10Rik+++M32486+++p19.5	4.19	3.44	5.43	0.89	0.59	0.85	0.53	0.55	0.33
228812	Pigu	5430426F17Rik+++BC028278+++Cdc91l1	21.84	20.05	20.69	15.27	15.48	16.92	16.55	17.12	16.85
84544	Cd96	1700109I12Rik+++Tactile	0.15	0.17	0.03	0.09	0.06	0.08	0.03	0.09	0.12
224762	Trim31	BC026666+++HCG1+++HCGI+++RNF	0.05	0	0.07	0	0	0.02	0	0.03	0.08
69627	Fam89a	2310031A18Rik	1.93	1.83	1.69	0.77	0.88	0.99	0.78	0.82	1.09
332713	Fndc11	1700026M20Rik	0.29	0.23	0.22	0	0.09	0.05	0.32	0.05	0.05
64295	Tmub1	2010004O20Rik+++AB030183+++Hops	13.03	14.07	12.59	8.98	8.82	8.99	9.95	9.48	10.23
18004	Nek1	D8Ertd790e+++kat	3.08	3.21	2.88	2.47	2.53	2.55	2.9	2.49	2.82
102634852	Gm11232		0	0.03	0	0	0	0	0	0	0
66197	Cks2	1110038L14Rik+++CKSHS2	23.24	25.34	25.37	19.1	20.83	20.64	23.79	20.37	29.7
24013	Grk1	Gprk1+++Rhok+++Rk	0.94	0.91	0.88	0.89	0.95	0.72	0.8	1.07	0.92
56214	Scamp4	2410022D05Rik+++AI448940+++AU022392+++AW742369+++Sc4	30.09	28.6	30.3	21.98	20.74	24.8	23.99	23.22	24.01
215999	Mcu	2010012O16Rik+++AV064928+++C10orf42+++Ccdc109a+++D130073L02Rik+++Gm64	16.17	14.08	16.05	8.44	8.48	8.41	8.39	9.42	9.38
14380	G6pd2	G6pdx-ps1+++Gpd-2+++Gpd2	0	0.07	0	0	0	0.04	0	0	0
242891	Cct8l1	Gm443	0.03	0.03	0	0	0.03	0.03	0	0	0
17201	Mc3r	MC3-R	0	0.02	0	0	0	0	0	0	0
58202	Nelfb	A730008L03Rik+++AB041607+++AI663983+++Cobra1+++Nelf-b	24.02	24.11	22.69	17.55	19.54	18.68	17.89	18.06	18.52
56620	Clec4n	Clec6a+++Clecsf10+++Nkcl	3.94	4.21	3.33	0.29	0.16	0.05	0.22	0.16	0.2
93721	Cpn1	0610011F20Rik+++CPN	18.54	32.18	20.86	24.93	27.94	29.48	29.81	23.27	29.51
98193	Dcaf8	AA408877+++AA433120+++AA792214+++AU018973+++C76055+++D1Dau35e+++D1Ucla4+++H326+++Wdr42a	37.11	41.52	36.89	66.18	67.49	68.15	70.9	71.04	66.41
30935	Tor3a	Adir	16.92	12.66	15.7	3.3	2.71	3.76	3.21	4.13	3.67
72958	Zfp493	2900054J07Rik+++Rslcan12	0.65	0.54	0.43	0.41	0.7	0.52	0.5	0.43	0.32
234069	Pcid2	A730042J05Rik	9.28	8.92	8.85	6.72	6.33	6.15	6.66	6.69	5.83
67912	1600012H06Rik		15.49	15.79	14.41	10.86	10.84	11.9	10.82	12.26	11.15
20759	Sprr2e		4.64	4.47	5.18	0	0	0	0	0.1	0
58250	Chst11	1110020P09Rik+++C4ST+++C4ST-1+++C4ST1+++C4s	9	11.45	11.01	17.49	17.85	14.12	16.31	15.76	19.58
18636	Cfp	BCFG+++Pfc	5.13	5.7	5.23	1.46	1.56	1.61	2.07	1.72	1.5
20983	Syt4	SytIV	0.07	0	0.02	0.04	0.02	0.03	0.06	0.02	0.03
13120	Cyp4b1	CYPIVB1	168.98	206.24	177.88	1720.58	1931.97	1768.88	2033.43	1727.61	2006.53
432613	Trim80	4933422H20Rik+++Trim47l	0.06	0.03	0.06	0	0	0.03	0	0.06	0.09
380684	Nefh	NF-H+++NF200+++Nfh+++mKIAA0845	0.24	0.05	0.21	0.05	0.03	0.08	0.05	0.01	0.06
238266	Syt16	Strep14+++Syt14l+++syt14r	0.02	0	0	0	0	0	0.02	0.02	0
21346	Tagln2	2700094C18Rik+++SM22beta+++Sm22B+++Sm22a	350.19	374.92	379.7	88.11	92.27	95.41	89.43	93.74	93.72
70789	Kynu	4432411A05Rik	0.21	0.82	0.39	1.96	1.71	5.45	2.76	1.94	1.79
73792	4930401G09Rik		0.23	0.19	0.05	0.07	0.07	0.17	0.16	0.18	0.21
71619	Arl14	9130014L17Rik+++Arf7	0.18	0.13	0.18	0.09	0.05	0	0	0	0
15450	Lipc	AI256194+++HL+++Hpl	0.19	0.14	0.18	0.06	0.03	0.03	0	0	0.03
100312476	Vmn1r238		0	0	0.03	0	0.07	0	0	0	0
381628	Adgrf3	Gm1041+++Gpr113+++Pgr23	0.36	0.07	0.16	0	0.02	0.01	0	0.02	0
271457	Rab5a	2410015H04Rik+++AI663973+++AU021172+++nnyRab5a	37.47	36.61	34.94	29.92	28.37	33.68	32.24	30.8	30.12
73728	Psd	1110007H17Rik+++A930015K15+++Efa6+++Efa6a+++Psdl+++mKIAA2011	5.33	5.57	3.84	1.12	0.99	1.01	1.48	1.5	1.09
68904	Abhd13	1110065L07Rik+++AI463703+++AI788994	10.11	9.13	9.78	6.26	6.52	6.62	6.32	6.81	6.32
15478	Hs3st3a1	3Ost3a+++Hs3st3a	1.33	1.18	1.11	1.01	0.66	0.92	1	0.9	0.8
230824	Grhl3	AI561912+++Get1+++Som+++Tfcp2l4+++ct	0.31	0.3	0.29	0.02	0.07	0.04	0.09	0.04	0.14
226970	Arhgef4	9330140K16Rik+++Asef	2.98	1.92	2.18	0.28	0.16	0.25	0.26	0.28	0.29
76295	Atp11b	1110019I14Rik+++ATPIF+++ATPIR+++mKIAA0956	12.79	13.21	13.34	13.63	12.97	12.73	12.8	13.91	13.03
19261	Sirpa	AI835480+++Bit+++CD172a+++P84+++Ptpns1+++SHP-1+++SHPS-1+++SIRP	17.43	22.56	18.42	11.92	12.05	13.69	15.82	14.82	14
21781	Tfdp1	Dp1+++Drtf1	19.36	16.9	18.61	11.15	10.34	12.02	13.04	12.43	11
107271	Yars	AL024047+++AU018965	14.21	13.42	13.79	12.11	12.99	12.78	10.84	13.01	13.03
22431	Wt1	D630046I19Rik+++Wt-1	8.4	8.64	9.11	3.84	3.59	3.96	3.81	4.13	3.57
51885	Tubgcp4	4932441P04Rik+++76p+++D2Ertd435e+++GCP-4	10.89	10.68	10.65	13.01	12.15	11.51	12.7	11.66	11.88
269902	Vmn2r57	D430014M15+++EG269902	0.02	0.06	0.02	0.28	0.21	0.26	0.2	0.25	0.33
14421	B4galnt1	4933429D13Rik+++Gal-NAc-T+++GalNAc-T+++GalNAcT+++Galgt1+++Ggm-2+++Ggm2	43.66	36.69	42.05	3.79	3.33	4.02	4.93	5.21	3.32
330671	B4galnt4	BC038881+++Gm1095+++beta4GalNAcT4	0.51	0.24	0.34	0.11	0.29	0.14	0.29	0.08	0.27
17178	Fxyd3	Mat8	2.83	1.34	3.8	1.43	0.71	0.45	1.67	1.05	0.26
320080	Zbtb39	7030401O21Rik+++mKIAA0352	5.02	4.31	4.94	2	2	2.45	2.54	2.16	2.14
20480	Clpb	AL118244+++Skd3	9.91	10.2	9.29	15.69	15.66	13.54	14.54	15.54	15.22
71687	Tmem25	0610039J01Rik+++AI429491	6.53	9.49	6.75	35.2	36.69	38.2	41.28	41.42	34.29
56488	Nxt1	1110001N02Rik	12.29	11.1	12.88	5.47	5.64	5.66	5.82	5.56	5.51
72355	Cdpf1	2210021J22Rik	9.66	12.91	10.8	10.79	11.27	11.75	13.54	14.1	13.38
73467	1700066M21Rik	AI428479	2.75	2.94	2.99	3.1	3.4	3.35	3.5	3.15	4.31
22057	Tob1	Tob+++Trob	61.36	61.38	60.36	64.64	61.73	56.41	51.89	58.72	53.99
102640527	Gm36566		0.39	0.14	0.1	0.02	0.03	0	0.06	0.08	0.03
19181	Psmc2		65.48	59.82	61.85	54.75	52.61	57.75	59.87	55.11	56.51
636931	Trim71	2610206G21Rik+++AL022943+++Gm1127+++Lin41+++lin-41+++mLin41+++mlin-41	0.03	0.01	0.01	0	0	0	0	0	0.01
382406	Poc1b	4933430F16Rik+++Wdr51b	4.65	5.19	4.69	4.28	4.37	4.51	5.04	4.48	4.42
192662	Arhgdia	5330430M07Rik+++Gdi-1+++Rho GDI alpha+++Rho-GDI+++RhoDGI+++RhoGDI-1+++rho GDI 1+++rho-GDI alpha	296.13	278.74	291.69	134.58	128.81	144.07	132.28	139.62	139.31
73902	Psmb11	5830406J20Rik+++beta5t	0.5	0.55	0.5	0.32	0.4	0.31	0.6	0.29	0.31
78309	Cul9	1810035I07Rik+++Cul-9+++Parc+++mKIAA0708	3.58	3.68	3.36	4.14	4.82	4.54	3.96	4.82	4.9
260296	Trim61	2czf61+++AU018704+++C85201+++E330039K03Rik+++Rnf35	0.2	0.17	0.37	0.46	0.31	0.33	0.32	0.36	0.26
105734	Tigd5	AA409802+++AA409995+++AI666797	0.9	0.84	0.96	0.45	0.66	0.59	0.62	0.65	0.54
20220	Sap18	C530046K05Rik+++D11Ertd539e+++EMegR4+++Sap18a+++Sinbp1	8.07	7.74	8.08	9.32	8.25	10.1	10.28	8.37	9.39
56015	Olfr71	MOR262-4+++mOR17	0	0	0.06	0	0	0	0	0	0
27276	Plekhb1	AI315628+++PHR1+++Phret1+++evt-1	5.39	6.2	4.93	9.63	10.24	9.38	11.35	10.27	9.4
26563	Ror1	2810404D04Rik+++Ntrkr1	0.99	1.28	1.4	2.1	1.81	1.75	1.92	1.92	2
192212	Prom2	AI507243+++Prom-rp	6.67	5.78	6.97	6.98	5.76	6.65	6.44	6.88	6.34
245347	Gm4984	AI428901+++EG245347	0.12	0.23	0.12	0	0	0.06	0	0	0.09
207911	Mchr1	AW049955+++Gpr24+++Mch1r	1.94	1.96	1.81	0.2	0.17	0.66	1.34	0.79	0.36
78052	Tmem190	4930572D21Rik	1.22	0.79	1.6	0.44	0.16	0.2	0.5	0.69	0.15
14369	Fzd7	Fz7	7.44	8.63	7.18	3.79	4.23	4.36	4.5	4.85	4.99
21881	Tkt	p68	100.47	98.16	96.49	74.29	79.34	71.33	74.69	80.08	80.54
59012	Moxd1	3230402N08Rik+++MNCb-5203	0.05	0.05	0.17	0.11	0.02	0	0.02	0	0.02
319197	Gpr4		3.19	4.1	4.75	1.85	1.81	1.74	2.1	1.65	1.69
211770	Trib1	A530090O15Rik+++TRB-1+++Trb1	34.97	27.71	32.42	5.7	5.36	5.18	6.46	5.06	5.12
81879	Tfcp2l1	1810030F05Rik+++4932442M07Rik+++AA575098+++Cp2l1+++Crtr-1+++D930018N21Rik+++LBP-9+++Tcfcp2l1	49.6	53.69	50.21	43.44	42.29	39.37	38.07	36.17	45.28
108167571	Gm43263		4.26	3.09	4.38	1.86	3.08	2.56	4.04	4.31	4.01
100862368	Gm21680		0	0	0.04	0	0	0	0.01	0	0
330485	Tmem145	B930076A02Rik	0.81	1.25	0.86	0.07	0.05	0	0.06	0.06	0.08
108105	B3gnt5	beta3GnT5	0.07	0.06	0.16	0.02	0.03	0.02	0.08	0.05	0.01
243822	Fam71e2	4930401F20Rik	0.1	0	0.02	0	0	0	0	0	0
19108	Prkx	PKX1+++Pkare	19.94	17.47	21.23	7.4	6.3	6.73	7.29	5.85	5.97
12890	Cplx2	921-L+++AI413745+++AW492120+++Gm34843	4.51	4.38	4.33	4.9	5.17	5.71	5.41	5.49	5.78
433702	Ncbp1	AU014645+++AW538051+++CBP80	17.03	16.4	17.16	15.51	15.55	15.92	15.38	14.64	16.76
26549	Itgb1bp2	Chordc3	0	0.12	0.17	0.13	0.09	0.26	0.1	0.14	0.09
52120	Hgsnat	9430010M12Rik+++AW208455+++D8Ertd354e+++Tmem76	47.17	42.85	47.51	20.86	20.57	22.97	21.24	22.33	21.64
207259	Zbtb7c	B230208J24Rik+++Kr-pok+++Zbtb36	1.49	1.6	1.55	0.85	1	0.71	0.59	0.83	0.79
29807	Tpk1		11.97	13.46	12.33	48.94	49.23	42.93	48.82	52.37	48.69
13858	Eps15	2410112D09Rik	23.2	22.15	23.18	17.24	16.14	17.13	17.65	17.44	18.07
232670	Tspan33	1300010A20Rik+++Pen	34.3	36.78	34.65	28.89	26.53	26.52	28.17	28.71	30.02
17130	Smad6	Madh6+++b2b390Clo	4.05	4.59	3.59	3.39	3.53	3.04	2.4	3.73	4.08
66493	Mrpl51	2610511M02Rik+++CDA09+++HSPC241+++Mrp64	48.83	50.32	49.7	47.55	44.7	47.54	49.73	46.3	48.03
66809	Krt20	9030623C06Rik+++Ck-20+++Ck20+++K20+++Krt21	475.55	309.56	456.15	0.17	0.22	0.2	0.49	0.49	0.23
12737	Cldn1	AI596271	50.18	43.88	54.82	3.6	3.05	2.84	3.92	3.87	4.44
30933	Tor2a	Prosalusin	34.32	35.2	32.03	15.15	16.8	16.01	15.73	16.29	17.77
20296	Ccl2	AI323594+++HC11+++JE+++MCAF+++MCP-1+++MCP1+++SMC-CF+++Scya2+++Sigje	10.17	10.49	9.85	0.42	0.15	0.07	0.89	0.91	0.43
320502	Lmod3	5430424A14Rik	0.1	0.1	0.08	0.24	0.03	0.27	0.18	0.16	0.11
329716	BC107364	D730018G16	0.05	0.1	0	0.11	0	0.11	0	0.05	0
71591	Zfp251	9130001M19Rik+++AV339307	4.53	5.06	4.95	4.22	3.46	4.25	3.6	4.42	3.82
674895	Nek10	Gm282	0	0	0	0.02	0	0	0	0	0
244867	Arhgap20	6530403F17Rik+++A530023E23Rik+++RARhoGAP+++mKIAA1391	0.03	0.02	0.05	0.09	0.02	0.04	0.01	0	0.04
667552	Gm8700	Gm190	0	0	0	0.45	0.44	0.5	0.6	0.34	0.56
26462	Txnrd2	AA118373+++ESTM573010+++TGR+++Tr3+++Trxr2+++Trxrd2	7.4	6.96	6.71	11.35	10.84	10.98	11.35	12.08	12.4
18643	Pfn1	Pfn	347.09	319.7	335.51	138.67	137.1	155.87	145.43	150.63	142.03
15416	Hoxb8	Hox-2.4	30.8	27.51	29.14	15.89	11.77	16.86	14.53	17.48	16.78
628705	Phf11c	EG628705+++Gm6907+++Phf11	0.51	0.55	0.67	0.58	0.39	0.83	0.26	0.25	0.26
22746	Zfp85	KRAB19+++Rslcan2+++Zfp71+++Zfp85-rs1	1.77	1.59	1.15	1.36	1.59	1.17	1.47	1.45	1.98
72157	Pgm2	2610020G18Rik+++AA407108+++AI098105+++Pgm-2+++Pgm1	25.48	31.81	25.97	45.6	48.37	46.05	44.89	48.61	46.88
67272	Cmtm5	1500005P16Rik+++2900052H21Rik+++Cklfsf5	0.06	0.27	0.02	0.05	0	0.04	0.04	0.06	0.1
12518	Cd79a	Ig-alpha+++Iga+++Igalpha+++Ly-54+++Ly54+++mb-1	0.79	0.36	0.61	0.21	0.37	0.26	0.24	0.27	0.34
69736	Nup37	2410003L22Rik+++2810039M17Rik	4.27	5.55	5.1	2.81	1.89	3.14	3.19	3.41	2.75
14827	Pdia3	58kDa+++ERp57+++ERp60+++ERp61+++Erp+++Grp58+++PDI+++PDI-Q2+++PI-PLC+++PLC[a]+++Plca	215.21	213.47	226.69	222.69	217.71	245.25	219.08	207.75	231.16
26413	Mapk1	9030612K14Rik+++AA407128+++AU018647+++C78273+++ERK+++Erk2+++MAPK2+++PRKM2+++Prkm1+++p41mapk+++p42mapk	50.65	50.12	52.78	45.92	45.87	45.83	46.41	43.2	45.76
71713	Cdc40	1200003H23Rik+++EHB3+++PRP17	11.77	10.57	10.94	8.85	8.51	8.66	8.4	8.68	7.84
21953	Tnni2		0.39	0.33	0.58	0.09	0.09	0.09	0.1	0.28	0.18
230082	Nol6	AA410091+++Nrap	14.96	13.36	14.32	10.48	11.4	9.87	9.51	9.81	9.62
73671	Sult6b1	2410078J06Rik+++AV101767+++ST6B1	0.19	0.13	0.42	0.08	0.03	0	0.03	0	0.06
72504	Taf4b	105kDa+++2610524B04Rik+++4932409F03Rik+++AW987595+++TAFII-105+++TAFII105+++Taf2c2	4.58	3.57	4.21	1.46	1.44	1.32	1.36	1.71	1.22
76645	Pkd1l2	1700126L06Rik	0	0.03	0.01	0.02	0.01	0.01	0.01	0.03	0.01
75612	Gns	2610016K11Rik+++AU042285+++C87209+++G6S+++N28088	77.29	81.3	78.68	80.71	83.64	82.01	82.86	86.2	83.62
57741	Noc2l	AA410003+++AF155546+++NIR	32.03	28.18	30.3	15.88	15.5	15.72	15.84	16.48	16.27
72318	Cyth4	2510004M07Rik+++5830469K17Rik+++AI467541+++Pscd4+++mFLJ00017	4.89	6.16	5.83	2.15	1.53	1.91	2.25	2.53	2.36
12638	Cftr	AW495489+++Abcc7	3.73	3.53	3.94	1.2	1.6	1.36	1.35	1.25	1.35
26913	Gprin1	GRIN1+++Z16	0.03	0.04	0.01	0	0.03	0	0.01	0.01	0
21912	Tspan7	1200014P11Rik+++A15+++AI323365+++Cd231+++Mxs1+++PE31+++R74651+++TALLA+++Tm4sf2	23.48	26.8	24.85	17.52	18.61	20.18	17.58	20.21	19.59
208164	Fam180a	B230314O19	0.07	0.1	0.14	0.07	0.16	0.15	0.38	0.12	0.07
21754	Tesk1	AI326901	20.7	18.76	17.43	15.24	13.84	14.57	12.82	15.84	14.78
245857	Ssh3	SSH-3+++SSH-3L	21.4	19.27	18.89	8.2	8.24	7.78	7.6	8.38	8.17
272347	Zfp398	5730513I23Rik	2.82	3.48	3.13	2.67	3.03	2.45	3.07	2.73	3.05
212933	Pm20d1	4732466D17Rik+++AI098026	15.46	18.3	15.43	35.03	38.5	34.6	38.35	35.7	37.59
102058	Exoc8	AI414418+++EXO84+++Exo84p+++R74783+++SEC84	4.05	4.45	4.25	2.95	2.77	2.92	3.07	2.88	2.91
105351	AW209491		11.18	10.81	10.29	8.74	8.61	9.19	10.21	8.62	9.84
22264	Prap1	Upa	0.55	0.71	0.45	0.19	0.31	0.09	0.11	0.1	0.19
100047671	Gm17783	isec2	0	0	0	0	0.05	0	0	0	0
67669	Hikeshi	0610007P06Rik+++1110002N09Rik+++l(7)6Rn+++l7Rn6	17.51	16.48	17.6	19.87	17.21	20.02	17.45	19.1	20.54
100043108	Cyp2c69	AI098658	0	0.06	0	0.74	0.86	0.76	1.14	0.74	1.42
16682	Krt4	AW108092+++K4+++Krt-2.4+++Krt2-4	0.18	0.1	0.33	0.03	0	0.05	0.12	0	0.03
14632	Gli1	AV235269+++Zfp-5+++Zfp5	0.18	0.27	0.16	0.22	0.21	0.09	0.17	0.11	0.17
399510	Map4k5	4432415E19Rik+++GCKR+++KHS+++MAPKKKK5	10.67	10.51	11.27	5.27	4.73	4.92	6.22	6.08	4.85
319984	Jph4	9330157P13Rik+++JP-4+++JPHL1	0	0.01	0.01	0	0	0.01	0.01	0.01	0
100043627	Gm4559		0.1	0	0	0	0	0	0	0	0
654801	Zfp784	C730049F21Rik+++Znf784	4.27	4.12	4.29	3.69	4.18	3.93	3.95	4.16	4.25
71832	Csl	1700007H16Rik	0	0	0	0.06	0	0	0	0.05	0
54377	Cacng4	AI413107+++AW491861	0.11	0.05	0.17	0.23	0.13	0	0	0.06	0.18
66066	Gng11	0610037B21Rik	10.73	14.71	15.2	10.54	7.97	9.28	8.22	7.31	8
258442	Olfr1314	MOR245-2	0.06	0	0	0	0	0	0	0	0
332397	Nanos1	NOS-1	1.1	0.86	0.92	0.1	0.08	0.13	0.06	0.06	0.06
70601	Ecd	5730461K03Rik+++Hsgt1	14.78	13.55	15.2	12.98	12.96	12.82	14.59	13.46	13.78
108168034	Gm46382		0.8	0.94	0.71	0.64	0.67	0.62	0.43	0.55	0.54
110835	Chrna5	Acra-5+++Acra5	0	0.03	0	0	0.04	0.01	0	0	0
108682	Gpt2	4631422C05Rik+++ALT2+++AU014768+++AU041193+++C87201	28.49	27.2	29.27	15.11	16.79	14.84	15.21	15.17	15.13
69724	Rnaseh2a	2400006P09Rik+++RNASEHI+++RNHIA+++RNHL	12.26	9.79	11.17	6.01	4.96	5.87	5.09	5.43	6.07
218294	Cdc14b	2810432N10Rik+++A530086E13Rik+++AA472821+++CDC14B3+++Cdc14B1	7.51	7.68	7.29	7.02	7.31	7.19	7.32	7.45	6.79
107197	Uqcc3	AI462493+++Cbp4	19.16	19.46	18.48	19.91	19.49	20.81	20.64	24.14	22.48
56527	Mast1	9430008B02Rik+++SAST+++SAST170	0.71	0.48	0.6	0.18	0.12	0.41	0.35	0.22	0.19
242297	Fam110b	1700012H17Rik+++5031405P22+++AW049855	1.96	1.66	1.89	0.77	0.9	0.67	0.99	0.99	0.71
72699	Lime1	2810038K19Rik+++LIME	11.55	11.56	9.8	11.42	9.6	11.94	11.39	12.17	9.4
245615	Kir3dl2	Kirl2	0	0.08	0.03	0	0	0.05	0	0	0.03
19775	Xpr1	Rmc-1+++Rmc1+++Sxv+++Syg1+++XR	9.52	11.14	10.38	22.13	23.08	18.57	20.87	20.91	21.68
114229	Kiss1r	Gpr54+++KiSS-1+++kiSS-1R	0.71	0.94	0.89	0.55	0.69	0.46	0.66	0.66	0.62
67091	Trappc6a	1810073E21Rik+++4930519D19Rik+++AI480686+++TRS33+++mhyp	20.6	24.34	22.23	15.76	17.67	13.59	15.83	17.59	16.96
103841	Cuedc1	AI841487+++C330016O16Rik	11.75	11.76	12.83	5.8	4.92	6.12	5.11	5.88	5.67
74427	Eaf1	4933403C17Rik+++AI666536	43.94	35.76	39.69	13.85	14.47	14.06	15.24	15.42	14.59
66087	Emc3	0610039A15Rik+++AI225901+++AW260416+++Pob+++Tmem111	52.43	53.32	53.01	48.01	50.42	51.4	52.76	49.57	50.87
212980	Slc45a3	2210413P12Rik+++AU023994+++AU043764+++IPCA-6+++PRST+++Pcanap6	18.42	18.16	19.09	9.92	10.52	11.34	7.8	9.23	10.08
15258	Hipk2	1110014O20Rik+++B230339E18Rik+++Stank	11.4	11.19	12.55	12.71	14.02	11.49	11.89	12.28	12.22
20525	Slc2a1	Glut-1+++Glut1	98.06	75.45	84.18	16.78	15.54	17.94	18.69	18.63	18.18
75528	Tex29	1700018L24Rik	0.07	0.05	0.06	0	0	0.07	0	0.06	0
218639	Arl15	A430036I03+++Arfrp2+++C230032K13Rik	13.15	12.58	12.38	7.21	5.9	7.93	7.23	6.23	7.41
17952	Naip6	Birc1f+++Naip-rs4+++Naip-rs4A	0.44	0.44	0.34	0.15	0.11	0.08	0.1	0.3	0.16
66627	Ogfod2	1300006G11Rik+++5730405M13Rik+++AU041636+++AW552395	13.04	12.39	12.19	15.24	15.04	14.43	12.25	18.18	14.94
27414	Sergef	DelGEF+++Gef+++Gnef+++Gnefr	5.49	5.77	5.63	5.02	6.03	4.48	4.72	4.62	5.37
193043	Zfp3	AI854635+++B230309J24+++Fnp-1+++Zfp-3	3.24	3.99	3.27	2.43	2.63	2.64	2.49	2.72	2.65
22262	Uox	AI663847	0.3	0.17	0.38	0	0	0	0	0	0
380728	Kcnh4	BEC2	0.11	0.07	0.04	0.03	0.06	0	0.13	0.06	0.11
71994	Cnn3	1600014M03Rik+++C85854+++Calpo3	174.13	155.04	170.84	81	78.52	92.13	90.92	76.51	76.18
67087	Ctnnbip1	1110008O09Rik+++2310001I19Rik+++AW457332+++Catnbip1+++Icat	6.58	7.45	6.12	11.42	12.02	10.63	10.3	11.5	9.45
71773	Ugt2b1	1300012D20Rik	0.02	0	0	0	0	0	0	0	0
55944	Eif3d	66/67kDa+++AA407891+++Eif3s7+++eIF3p66	74.38	66.74	69.4	35.78	35.7	35.92	32.93	36.12	39.73
68002	Sdhaf4	1110058L19Rik+++1700001E18Rik+++C6orf57	9.27	13.13	11.43	15.95	15.02	16.99	15.98	16.42	18.44
17764	Mtf1	MTF-1+++Thyls	6.37	5.34	5.96	3.4	3.13	3.13	3.67	3.27	2.65
98417	Cnih4	AI647760+++AW050376+++CNIH-4+++D530030D03Rik+++E430023H19Rik+++HSPC163	29.9	29.58	31.32	16.52	15.56	17.51	15.55	16.49	15.21
266620	Defb36	BD-36+++Defb123+++mBD-36	2.11	1.81	2.07	0.25	0.28	0.13	0	0	0.26
20544	Slc9a1	AW554487+++Apnh+++Mir5122+++Nhe1+++mir-5122+++swe	20.21	20.36	21.54	9.56	9.89	10.05	9.9	10.49	10.54
77055	Krt76	2310001L23Rik	0.45	0.37	0.37	0	0	0	0	0	0
100043507	Gng5-ps	Gm15776	1.89	2.13	2.87	1.29	1.41	2.25	0.48	0.91	2.5
55934	Rp9	PAP-1+++Rp9h	24.73	27.03	26.61	21.93	21.17	24.3	24	22.75	23.4
212326	Fam149a	AW213256+++mKIAA4166	13.7	13.25	12.99	15.4	15.53	14.67	15.52	15.78	15.07
56094	Cts8	CTS2+++Epcs68+++Epcs70	0.04	0.1	0.09	0.09	0.04	0.02	0.06	0	0
229588	Gm128	Ment+++pmis1	0.41	0.51	0.33	1.33	1.95	1.72	2.36	1.59	2.25
105193	Nhlrc1	AI505271+++B230309E09Rik+++EPM2B	1.21	0.92	1.05	1.44	1.37	1.1	1.36	0.98	1.28
93730	Lztfl1	5530402H04Rik+++6130400H19Rik+++AI414725+++AW048545	8.77	8.63	8.92	10.49	9.58	9.95	10.44	10.35	11.2
68842	Tulp4	1110057P05Rik+++2210038L17Rik+++Tusp	10.92	10.02	10.13	9.31	10.19	8.45	9.68	9.57	8.69
269637	Cnpy1	1500012D20Rik+++9630008K15Rik+++AI853839	0.02	0.04	0.05	0.2	0.1	0.04	0.08	0.11	0.15
67452	Pnpla8	1200006O19Rik+++AI467579+++Ipla2(gamma)	20.94	23.04	21.52	35.66	36.14	35.13	37.1	36.35	33.35
68146	Arl13b	A530097K21Rik+++A930014M17Rik+++Arl2l1+++C530009C10Rik+++hnn	6.35	6.07	6.47	2.42	2.24	2.82	2.51	2.39	2.27
231863	Fbxl18	AI427077+++B130019G13Rik+++C330021B20Rik	2.21	2.66	2.22	2.04	2.26	1.81	1.61	1.97	1.79
20286	Zc3h7b	Gm627+++Scrg3+++Zc2h7b+++mKIAA1031	22.35	22.6	23.09	25.91	26.33	24.47	23.68	26.37	24.08
23983	Pcbp1	WBP17+++[a]CP-1+++alphaCP-1+++hnRNP E1+++hnRNP-E1	117.29	118.25	110.1	113.43	115.44	120.64	120.33	123.19	118.07
229697	Cym	Gm131	0.13	0	0.18	0.68	0.9	0.32	0.68	0.88	0.56
12501	Cd3e	AI504783+++CD3+++CD3epsilon+++T3e	0.23	0.26	0.34	0.29	0.21	0.08	0.63	0.24	0.2
12283	Cab39	AA408805+++AA960512+++C78372+++MO25+++MO25alpha	44.15	41.36	43.75	36	33.92	35.26	34.27	33.13	34.54
102634499	LOC102634499		0	0	0	0	0.06	0.05	0	0	0
72345	Amer1	2810002O09Rik+++AW492303+++Fam123b+++Wtx	1.6	1.62	1.3	1.4	1.23	1.12	1.32	1.18	1.32
13884	Ces1c	Ces-N+++Ee-1+++Ee1+++Es-4+++Es-N+++Es1+++Es4+++EsN+++PESN	0.06	0	0	0	0.1	0.2	0.04	0.07	0.1
68839	Ankrd46	1110054N06Rik+++AI314978+++AI987733	29.24	29.84	26.89	23.08	22.8	24.27	24.81	23.4	23.98
28071	Twistnb	2410173G11+++2810024J17Rik+++D16Wsu83e	9.54	8.19	10.19	5.99	5.34	5.57	5.91	5.68	5.08
18033	Nfkb1	NF-KB1+++NF-kappaB+++NF-kappaB1+++p105+++p50+++p50/p105	21.42	20.13	20.69	7.22	5.42	6.07	7.72	7.12	6.24
403185	Cfap97d2	4932443I19Rik+++A230061C02Rik+++Gm1106	0	0.09	0.05	0.05	0.15	0.01	0.06	0	0
75705	Eif4b	2310046H11Rik+++AL024095+++C85189+++Eif4a2	69.66	73.17	66.8	84.63	81.77	83.36	88.49	87.4	88.09
18521	Pcbp2	AW412548+++Hnrpx+++alphaCP-2	201.24	205.24	197.26	247.96	235.52	257.15	256.24	239.49	235.71
64380	Ms4a4c	5830413L19Rik+++AI449185+++Ms4a9	1.76	1.47	2.1	0.27	0.07	0.07	0.43	0.55	0.56
227545	Proser2	5430407P10Rik+++AU067770	3.11	2.72	3.3	1.12	0.73	1.04	1.75	1.1	0.82
18221	Nudc	SIG-92+++Silg92	67.22	66.49	65.44	50.36	49.67	48.92	45.13	47.97	49.75
66190	Acer3	1110057L18Rik+++5430429L08Rik+++AV015045+++Phca+++aPHC	5.89	6.87	7.47	4.23	3.81	3.81	4.08	4.57	4.59
56489	Ikbke	AW558201+++IKK-E+++IKK-i+++IKKepsilon+++Ikki	7.11	5.12	6.2	1.6	1.54	1.32	1.51	1.51	1.3
24045	Scamp3	Sc3	34.37	32.48	35.39	30.82	31.43	33.75	30.74	36.99	31.24
353242	Mrpl21	BC028768+++L21mt+++MRP-L21	21.48	21.23	24.03	21.05	20.9	25.64	24.06	21.86	23.77
210582	Coq10a	Gm1	14.75	15.73	14.99	17.57	15.44	16.73	16.28	18.38	15.63
209630	Frmd4a	2700017I06Rik+++5330420J21+++AI594879+++C230040M21Rik+++Frmd4+++Gm13190+++mKIAA1294	2.91	3.32	3.23	2.77	1.89	2.29	2.65	1.86	2.53
16527	Kcnk3	TASK+++Task-1+++cTBAK-1	0.29	0.3	0.36	0.23	0.24	0.12	0.28	0.37	0.23
12261	C1qbp	AA407365+++AA986492+++D11Wsu182e+++HABP1+++P32+++gC1qBP	84.84	76.23	80.41	81.41	77.32	83.49	80.45	82.82	78.62
217057	Ptrh2	A230072I16Rik+++Bit1+++CGI-147+++PTH 2	5.16	4.97	4.02	3.64	3.71	4.59	4.32	3.82	3.44
16432	Itm2b	AI256040+++Bri+++Bri2+++Bricd2b+++D14Sel6+++E25BMM+++imBRI2	1040.56	1043.66	989.64	718.59	696.7	761.85	782.26	741.12	750.82
51938	Ccdc39	4921507O14Rik+++AI447426+++AI844750+++D3Ertd789e+++b2b1304Clo+++b2b1735Clo+++b2b2025.1Clo+++prh	1.76	1.83	1.15	1.45	0.84	1.52	1.38	1.19	1.27
19016	Pparg	Nr1c3+++PPAR-gamma+++PPAR-gamma2+++PPARgamma+++PPARgamma2	0.7	0.96	1	1.63	0.69	0.75	1.48	1.85	1.17
53871	Pkd2l2	TRPP5	0.09	0.16	0.26	0.68	0.6	0.45	0.39	0.86	0.55
236511	Ago1	Eif2c1	7.1	6.99	7.41	6.96	6.44	6.05	6.41	7.08	6.47
57908	Zfp318	2610034E08Rik+++D530032D06Rik+++TZF+++Znf318	5.15	6.04	5.36	6.62	7.53	5.85	6.75	7.21	6.09
67122	Nrarp	2700054M22Rik	4.3	4.93	4.18	1.6	1.1	1.83	2.11	2.07	1.95
22227	Ucp1	AI385626+++Slc25a7+++Ucp	0.1	0.03	0.07	0	0	0.03	0.55	0	0
68350	Mul1	0610009K11Rik+++AV000801+++Gide	12.95	12.24	11.56	10.75	9.33	10.5	10.8	11.45	10.53
330627	Trim66	Kiaa0298-hp+++Tif1d	0.02	0.05	0.07	0	0.01	0.01	0	0	0.01
230025	Prdm13		0.04	0.02	0.07	0	0	0	0	0	0
93879	Pcdhb8	Pcdhb5C+++PcdhbH	0.05	0.05	0.03	0.05	0.05	0.14	0.05	0.04	0.03
237558	Myrfl	Gm239	0	0.02	0	0.02	0.04	0.04	0.02	0.02	0.04
66768	Pacrgl	4933428G09Rik	4.88	4.67	4.28	2.76	2.25	3.12	2.19	2.72	3.25
66404	Rtf2	1700067C04Rik+++2410001C21Rik+++5730427M17Rik+++AA589417+++Rtfdc1	27.63	25.96	27.39	19.65	19.85	19.8	20.98	20.61	20.34
319170	Hist1h2an		0	0	0	1.44	0	0	0	0	0
102632483	Gm17330		0.69	0.65	0.47	0.47	0.55	0.4	0.78	0.27	0.33
67053	Rpp14	2610511E03Rik+++AA682089	9.21	8.13	7.83	6.69	7.84	7.21	8.26	6.8	7.17
59069	Tpm3	TM30nm+++TMnm+++Tm5NM+++Tpm-5+++Tpm5+++Trop-5+++gamma-TM+++hTM30nm+++hTMnm	269.02	227.14	267.11	69.93	63.7	72.15	71.45	67.68	66.26
102636907	Gm4275	100043163+++Dfa	0.43	0.72	0.4	0.05	0.07	0.07	0.21	0.12	0
17242	Mdk	MK+++Mek	12.31	14.6	10.48	14.3	15.32	30.64	26.58	19.01	25.71
80294	Pofut2	2310011G23Rik+++AI256847+++BC003494+++C21orf80+++FUT13	25.39	27.64	26.6	14	15.61	15.57	15.34	15.97	15.56
107182	Btaf1	AI414500+++AI447930+++E430027O22Rik+++TAF170	9.34	8.71	9.06	6.89	6.89	6.5	6.94	6.42	6.65
100039227	Duxbl2	Gm10394	0	0.24	0.03	0.03	0.15	0	0	0.09	0.18
22648	Zfp11	6720465D24+++Krox-6+++Zfp-11	1.4	1.71	1.92	1.54	1.46	1.62	1.32	1.38	1.59
74978	Lrriq1	4930503E15Rik+++Gm1557	0.06	0.02	0.08	0.22	0.09	0.12	0.19	0.09	0.1
14732	Gpam	GPAT+++GPAT-1+++GPAT1+++P90	11.72	12.88	10.99	29.16	32.93	25.42	27.59	28.85	28.5
268567	Tmem229b	6330442E10Rik+++9830138K24+++AU019070	1.32	1.48	1.5	1.04	0.75	0.85	0.92	0.89	1.17
109552	Sri	2210417O06Rik+++2900070H08Rik+++Sor	59.39	57.19	58.68	39.53	37.36	41.29	43.28	42.26	37.89
50916	Irx4		0.17	0.12	0.28	0.24	0.16	0.1	0.19	0.21	0.3
71390	Slc6a19os	5430425J12Rik	4.04	2.08	2.91	0.25	0.24	0.15	0.25	0.23	0.45
67896	Ccdc80	2610001E17Rik+++DRO1+++Ssg1+++Urb	1.34	1.43	1.66	1.49	1.17	1.19	1.23	1.45	1.34
93717	Pcdhga9		0.32	0.25	0.37	0.16	0.13	0.26	0.29	0.15	0.19
18971	Pold1	125kDa	4.54	4.2	4.36	1	1.44	1.49	1.59	1.59	1.51
57080	Gtf2ird1	1700012P16Rik+++BEN+++Cream1+++ESTM9+++GTF3+++Gtf2il+++MusTRD1+++Tg(Alb1-Myc)166.8Sst+++WBSCR11+++X83320	8.75	8.96	9.02	5.61	5.26	4.26	4.97	5.66	5.7
20505	Slc34a1	NaPi-IIa+++Npt2+++Npt2a+++Slc17a2	73.41	170.49	72.16	2792.14	3120.61	2821.91	2588.25	2702.25	2820.55
213452	Dstyk	A930019K20Rik+++C430014H23Rik+++C820013G01+++Ripk5	7.16	7.3	6.76	7.01	6.83	6.48	6.89	6.79	6.07
14132	Fcgrt	FcRn	61.14	81.37	65.3	119.74	122.62	122.69	119.3	122.51	123.22
17123	Madcam1	AV211525+++MAdCAM-1	0.19	0.26	0.19	0	0.05	0	0	0	0.05
211484	Tsga10	4933432N21Rik+++AI843383+++Gm217+++Mtsga10	1.06	1	0.93	3.38	2.85	2	2.69	3.52	3.38
106557	Ldhal6b	4933402O15Rik+++AI326310+++LDHL+++Ldhal	0.15	0.07	0.15	0.23	0.34	0.08	0.36	0.54	0.36
233836	Slc5a11	2010013B02Rik+++Kst1+++RKST2+++SMIT2+++Slc5a10	3.58	7.56	5.05	24.79	26.88	29.3	26.39	23.27	24.38
12753	Clock	5330400M04Rik+++KAT13D	7.96	8.41	8.6	6.12	5.52	4.7	5.33	5.45	5.58
14547	Gdap2	C77050+++D3Ertd801e	10.92	11.04	11.33	5.87	6.05	6.48	7.2	6.59	5.67
70348	Ube2cbp	2610018I03Rik+++Ube3d	0.21	0.35	0.44	0.73	0.57	0.91	1.01	0.72	0.86
18218	Dusp8	5530400B01Rik+++AI593498+++Nttp1	7.48	7.76	6.37	1.08	0.73	0.84	0.75	0.75	0.78
209351	Wfdc6a	Gm122	0	0.07	0.07	0.07	0	0.14	0	0.08	0
52392	D1Ertd622e	AI987691+++AW047450	18.68	17.34	16.58	16.33	14.87	20.18	19.21	16.92	15.3
140703	Emid1	AW122071+++CO-5+++Emu1	2.02	2.61	3.39	2.24	2.35	1.97	2.19	2.42	1.89
381110	Rmdn2	AW061290+++Fam82a1+++RMD-2+++mRMD-2	4.69	4.5	3.76	1.55	2.36	1.98	2.17	1.67	2.38
71746	Rgl3	1300003D20Rik+++mFLJ00153	25.02	24.58	23.82	17.86	16.29	17.91	17.18	19.5	17.43
80290	Gpr146	BC003323+++D830046C22Rik+++PGR8	15.23	16.79	17.02	13.59	12.37	12.59	13.02	13.39	15.09
21985	Tpd52	AI043038+++mD52	131.36	115.45	127.1	61.21	57.37	61.36	57.69	59.69	59.7
675812	Zfp605	A830023I12Rik	3.53	2.92	3.12	1.98	1.83	1.79	2.03	1.67	1.72
77110	Gpbp1l1	5330440M15Rik+++BC002292	28.98	27.74	28.34	25.89	25.81	26.27	26.86	24.87	24.7
225339	Ammecr1l	5430429D03Rik+++AU022236+++AU040755+++AW111353+++E230022H04Rik	20.75	18.52	20.1	18.29	17.87	17.68	19.34	18.36	18.29
110639	Prps2	2610101M19Rik+++AA589463+++AI464149+++Prps-2	21.11	19.86	20.13	19.37	19.26	19.13	19.45	17.7	18.13
71827	Lrrc34	1700007J06Rik+++SPATA34	0.24	0.32	0.18	0.42	0.1	0.3	0.38	0.39	0.22
67052	Ndc80	2610020P18Rik+++AV139730+++HEC+++HEC1+++Kntc2	0.82	0.38	0.63	0.1	0.25	0.1	0.06	0.3	0.28
14007	Celf2	B230218O03+++B230345P09Rik+++C88023+++CELF-2+++CUG-BP2+++Cugbp2+++D230046B21Rik+++Etr-3+++Napor+++Napor-2+++mETR-3	1.34	1.27	1.4	0.89	0.94	0.86	0.8	1.03	0.75
338349	Cntln	AI448092+++B430108F07Rik+++D530005L17Rik	1.06	1.23	1.41	1.1	1.35	1.23	1.26	1.49	1.22
54486	Hpgds	H-PGDS+++Ptgds2	5.18	3.63	5.14	0.54	0.46	0.27	0.47	0.65	0.66
668661	2410002F23Rik		31.06	27.75	28.66	9.65	8.88	11.52	10.09	10.97	11.04
102635744	Gm28729		0.08	0	0	0.07	0	0.03	0.04	0.04	0
71562	Afmid	9030621K19Rik+++Ammd+++FKF+++KFA+++Kf+++formylase	11.68	14.19	11.8	62.91	66.76	49.95	57.66	55.6	64.84
226971	Plekhb2	2310009M15Rik+++AU018239+++Evt2+++Phdc+++evt-2	70.59	70.17	68.8	111.5	112.9	113.61	114.24	109.19	108.79
667742	Piezo2	5930434P17+++9030411M15Rik+++9430028L06Rik+++Fam38b+++Fam38b2	0.37	0.34	0.29	0.41	0.33	0.36	0.42	0.32	0.37
20276	Scnn1a	ENaC+++SCNEA+++Scnn1+++mENaC	89.19	89.64	83.7	62.75	56.56	68.98	62.49	57.57	63.57
381157	Greb1l	mKIAA4095	1.4	1.2	1.38	1.34	1.72	1.23	1.75	2	1.59
74486	Osbpl10	4933433D06Rik+++C820004B04Rik+++OPR-10+++ORP-10	8.24	8.77	8.86	8.31	7.74	9.14	7.24	7.4	8.15
56485	Slc2a5	AI526984+++Glut5+++Slc5a	9.85	17.1	8.46	43.28	44.75	49.96	41.08	41.29	31.17
235633	Als2cl	79H19D+++79H19E+++BC022645+++D930044G19Rik+++mRn.49018	17.18	16.75	17.18	8.48	7.29	7.26	7.22	7.4	8.09
70873	Cnbd2	4921517L17Rik+++5430421B09Rik+++Cris	810.59	654.05	998.08	41.75	46.88	84.66	89.69	52.38	49.88
13047	Cux1	CDP+++Cutl1+++Cux+++Cux-1	40.36	40.48	40.23	79.67	81.31	74.58	75.21	80.33	78.01
20955	Vamp7	Sybl1+++TI-VAMP+++VAMP-7	8.82	9.86	8.04	12.01	10.5	12.37	11.27	11.62	11.42
16541	Napsa	KAP+++Kdap+++NAP1+++SNAPA+++pronapsin	562.08	619.83	555.66	1434.21	1312.16	1386.48	1421.17	1599.72	1359.12
625249	Gpx4	GPx-4+++GSHPx-4+++PHGPx+++mtPHGPx+++snGPx	462.52	551.15	450.82	667.65	657.17	680.64	644.73	758.42	661.53
193670	Rnf185		26.52	24.98	24.53	17.22	19.07	19.1	21.13	18.9	18.84
14260	Fmn1	Fmn+++formin-1+++ld	6.43	6.21	6.79	4.66	4.68	4.51	5.09	5.19	4.68
66049	Rogdi	0610011C19Rik+++AU020118+++C76152+++Lzf	40.76	59.01	43.9	41.37	45.95	45.11	39.81	46.28	44.1
80720	Pbx4	2410015M21Rik+++AI429113+++AW045266	1.49	2.04	1.58	0.57	0.64	0.93	0.36	0.36	0.71
100862324	LOC100862324		0.04	0.07	0	0	0.15	0.02	0	0.03	0
72440	Rhno1	2510047L19Rik+++5930416I19Rik	11.82	10.83	11.65	5.41	5.27	4.94	4.53	5.53	4.6
18516	Pbx3		5.05	4.53	5.68	4.84	4.88	4.8	4.37	4.45	3.81
214254	Nudt15	6530403O17+++A730068G11Rik+++MTH2	0.9	1.24	1.08	0.98	1.21	1.24	1.26	0.83	1.05
93762	Smarca5	4933427E24Rik+++D030040M08Rik+++D330027N15Rik+++MommeD4+++Snf2h	22.79	20.78	23.39	13.12	13.4	13.15	14.14	12.85	13.44
27055	Fkbp9	1810014L23+++AW549641+++FKBP-63+++FKBP-9+++FKBP60+++FKBP63+++FKBP65RS	29.74	29.58	31.33	30.14	29.17	30.12	29.62	27.86	27.44
52202	Rbm34	4930547K05Rik+++6330444B11+++D8Ertd233e	13.44	12.19	14.2	9.29	8.49	9.61	10.19	9.33	9.19
16636	Klra5	Ly49e	0	0	0.05	0	0	0	0	0.06	0.05
381549	Zfp69	Gm1029+++Krab2+++Zfp63	1.09	1	1.5	0.98	1.02	0.68	1.08	1.05	1.31
66098	Chchd6	0710001P09Rik+++1700021B03Rik	5.73	8.36	6.47	14.07	11.97	11.6	12.35	12.34	10.45
71838	Phf7	1700006H01Rik+++1700010P14Rik+++AI427892+++AW555949	5.97	6.68	6.23	7.23	7.45	7.42	7.27	8.63	6.57
21786	Tff3	ITF+++mITF	0.25	0.49	0.37	0.13	0	0	0	0.14	0
11826	Aqp1	CHIP28	99.69	146.66	123.76	302.03	285.04	312.88	328	299.31	250.67
12234	Btrc	Beta-Trcp1+++E3RS-IkappaB+++E3RSIkappaB+++FWD1+++Fbw1a+++HOS+++SCF b-TRCP+++Slimb+++b-TrCP+++beta-TrCP	5.08	5.17	4.88	5.19	5.97	5.91	6.24	6	5.29
19724	Rfx1	AI047719+++AI385641	5.87	5.36	5.67	5.8	5.89	5.69	5.96	6.34	5.59
224419	Map3k7cl	C21orf7+++ORF63+++Tak1l	5.16	7.26	5.88	29.32	31.8	31.86	28.61	29.67	35.44
13067	Cyct	T-Cc	0	0	0.17	0	0	0	0	0	0
66231	Thoc7	Nif3l1bp1	57.48	57.21	57.9	76.36	72.56	77.19	76.14	81.62	79.84
330192	Vps37b	2300007F24Rik+++AI415429+++BC026744	28.61	25.49	26.48	6.15	5.92	6.32	6.14	7.04	6.85
13823	Epb41l3	4.1B+++DAL1P+++Dal1+++Epb4.1l3+++NBL3	10.61	13.97	10.7	15.55	16.04	14.36	13.5	14.78	16.39
319636	Fsd1l	A230072O16Rik+++Ccdc10+++Csdufd1+++Fsd1nl	1.12	0.69	0.94	0.6	0.53	0.34	0.32	0.35	0.42
268857	Nlrc3	CLR16.2+++D230007K08Rik+++mFLJ00348	1.04	0.7	0.9	0.59	0.27	0.47	0.64	0.57	0.4
11994	Pcdh15	BB078305+++Gm9815+++Ush1f+++av+++nmf19+++roda	0.01	0.01	0.01	0.01	0.01	0.01	0.01	0.01	0.02
211914	Asap2	6530401G17Rik+++Ddef2+++Gm1523+++Gm592+++PAG3+++PAP	5.56	5.83	5.24	4.12	3.55	3.58	3.5	3.78	4.12
19218	Ptger3	EP3+++Pgerep3+++Ptgerep3	12.7	13.99	11.73	16.7	12.65	15.3	15.93	13.19	13.27
73744	Man2c1	1110025H24Rik	19.34	21.07	19.07	19.9	20.32	17.22	17.45	19.86	18.92
320394	Cenpt	G630055P03Rik	9.22	8.18	9.19	1.16	1.79	1.47	1.41	1.17	1.64
12057	Opn1sw	AW551857+++Bcp	0.03	0.11	0.18	0.12	0.13	0.02	0.05	0.15	0.07
668357	Dmrtc1c2		0	0	0	0	0	0	0	0	0.05
12229	Btk	AI528679+++xid	0.77	0.68	0.72	0.46	0.1	0.26	0.25	0.3	0.31
26914	H2afy	H2AF12M+++mH2a1+++macroH2A1	42.23	40.6	41.75	38.01	36.18	37.61	37.7	38.92	39.15
11717	Ampd3		49.39	44.34	49.82	7.68	6.5	8.02	8.35	7.27	8.31
72144	Slc37a3	2610507O21Rik+++AU044904	10.15	10.14	10.26	13.7	13.75	12.43	14.37	13.61	13.22
75646	Rai14	1700008J19Rik+++1700020L11Rik+++Ankycorbin+++Norpeg+++mKIAA1334	12.82	13.45	15.1	8.68	7.6	7.4	9.17	8.45	8.03
108012	Ap1s2	1500012A13Rik+++AI853648+++EST1	13.07	10.56	13.07	3.18	1.64	2.62	2.97	2.55	2.68
210009	Mtrr	4732420G08+++MSR	6.63	5.61	6.76	3.78	3.74	4.26	4.08	4.91	3.55
142980	Tlr3	AI957183	9.68	7.53	8.06	3.37	2.73	2.86	3.46	4.03	3.45
69774	Ms4a6b	1810027D10Rik	5.16	5.1	4.93	0.93	0.72	1.01	0.83	1.53	1.38
70315	Hdac8	2610007D20Rik	3.9	4.43	3.86	3.96	3.92	4.94	4.49	6.01	4.47
13838	Epha4	2900005C20Rik+++AI385584+++Cek8+++Hek8+++Sek+++Sek1+++Tyro1+++rb	0.7	1.22	1.06	1.03	0.67	0.72	1.13	0.86	0.73
14182	Fgfr1	AW208770+++Eask+++FGFR-I+++FLG+++Fgfr-1+++Flt-2+++Hspy+++MFR+++bFGF-R-1+++c-fgr	16.64	17.89	16.76	11.99	12.21	12.29	12.81	12.8	11.38
234094	Arhgef10	6430549H08Rik+++mKIAA0294	3.72	4.33	3.72	1.99	1.85	1.69	1.7	1.98	2.19
13075	Cyp19a1	Ar+++ArKO+++Cyp19+++Int-5+++Int5+++p450arom	0.03	0	0	0	0.02	0	0.03	0.01	0
107829	Thoc5	1700060C24Rik+++A430085L24Rik+++Fmip+++PK1.3+++Sgk2	15.51	15.73	15.43	9.79	10.18	10.52	9.05	10.13	9.73
66826	Taz	5031411C02Rik+++9130012G04Rik+++AW107266+++AW552613+++G4.5	24.39	24.02	24.39	18.55	16.76	19.72	19.78	20.07	21.3
64929	Scel	9230114I02Rik	4.52	4.26	5.1	3.32	1.7	2.99	5.94	4.06	2.35
19731	Rgl1	Rgl+++mKIAA0959	19.72	25.05	21.49	67.34	70.62	70.43	81.67	68.68	66.62
100294583	Alkal2	6230419C23Rik+++Fam150b	0.04	0.05	0.04	0.11	0.08	0.34	0.17	0.12	0.08
332131	Krt78	2310030B04Rik+++Kb40	0	0	0.02	0.02	0	0	0	0	0
382639	Zbtb42	EG382639+++Gm5188+++simiRP58	7.27	7.2	7.39	1.26	1.52	1.39	1.29	0.9	1.34
71302	Arhgap26	1810044B20Rik+++2610010G17Rik+++4933432P15Rik+++AI853435+++mKIAA0621	3.09	3.46	3.75	2.65	2.31	2.53	2.72	2.35	2.87
234814	Mthfsd	AW049977+++BC052066+++C920004D05	10.48	10.83	11.2	9.14	7.2	7.64	8.32	6.99	8.54
76897	Ralyl	0710005M24Rik	0.3	0.16	0.34	0.9	0.61	0.78	0.95	0.82	0.48
278304	Zfp385c	A930006D11Rik+++Znf385c	0.27	0.18	0.07	0.16	0.09	0.13	0.06	0.11	0.1
329942	Csmd2	Gm139	0.02	0	0.02	0	0.01	0	0	0	0
16886	Limk2	Limk-2+++whe	12.58	11.93	12.11	7.04	6.87	7.07	6.72	6.72	6.39
67216	Mboat2	2810049G06Rik+++AU022889+++AW547221+++LPCAT4+++Moact2+++Oact2	4.03	3.49	3.59	2.56	1.6	1.92	2.67	2.11	1.93
216441	Slc26a10	C78409+++D630010I07	0.79	0.83	0.63	0.74	0.54	0.65	0.93	0.9	0.35
67501	Ccdc50	C3orf6	20.25	18.41	20.26	14.46	15.08	12.29	15.37	13.6	14.59
18213	Ntrk3	AW125844+++Ntrk3_tv3+++TrkC	0.73	0.93	1.31	0.68	0.84	0.68	0.73	0.51	0.51
237782	Smcr8	2310076G09Rik+++AI642055+++D030073L15Rik	13.57	11.29	11.7	7.13	7.8	6.52	7.8	7.3	6.9
244886	Tmem266	9630029F15+++AI118078+++HVRP1	0.03	0.05	0.03	0	0	0.02	0.03	0.12	0.06
14585	Gfra1	AU042498	0.66	0.94	0.54	1.68	1.6	1.98	1.78	2.56	1.42
21343	Taf6	80kDa+++AW549759+++TAF(II)80+++TAFII70+++Taf2e+++p80	16.06	14.67	16.41	12.85	11.22	10.82	11.38	13.57	11.82
58866	Treh	2210412M19Rik	7.48	13.35	8.69	61.24	63.35	61.44	62.76	65.94	68.15
74071	Lmntd1	4933403M22Rik+++AI482300+++Ifltd1+++Lmna-rs1+++Lmna1	0.06	0.04	0.06	0.03	0.03	0.05	0.13	0.08	0.04
319150	Hist1h3b	H3-53	0.28	0.54	0	0	0.61	0.14	0	0.33	0.37
434689	Gm10220		0	0	0.04	0	0	0	0	0	0
230751	Oscp1	1810007P19Rik+++5730415O04+++6030436A01Rik	1.7	1.98	1.9	1.78	1.8	1.91	2.43	1.82	1.78
210172	Zfp526	D030024H03Rik+++Znf526	2.58	2.92	2.64	2.09	2.05	2.03	2.14	2.48	2.01
70616	Sugp1	5730496N02Rik+++Sf4	17.24	16.67	16.75	12.82	14.15	13.69	12.04	13.35	14.18
11472	Actn2	1110008F24Rik	0.24	0.31	0.16	0.2	0.04	0.16	0.28	0.2	0.24
20500	Slc13a2	Nadc-1+++Nadc1+++mNaDC-1	7.08	14.47	8.35	47.26	49.9	42.6	36.67	49.4	51.02
12561	Cdh4	AW120700+++R-CAD+++R-Cadh+++Rcad	0.06	0.08	0.09	0.51	0.42	0.61	0.33	0.75	0.49
328035	Fads6	BC044804	4.62	5.14	4.92	9.12	6.83	7.57	8.93	8.81	7.28
625360	BC147527		0.18	0.46	0.31	0.14	0.11	0.15	0.27	0.29	0.3
12986	Csf3r	Cd114+++Csfgr+++G-CSF-R+++G-CSFR	6.8	7.87	7.18	0.92	0.85	0.63	0.71	0.85	0.89
106861	Abhd3	AA675331+++LABH3	8.39	11.75	10.2	61.43	61.91	55.12	60.95	64.88	63.77
320135	BC049715		1.15	1.31	0.67	1.66	1.11	1.32	0.75	0.61	1.21
109267	Ssc4d	C330016E03Rik+++S4D-SRCRB+++SRCRB-S4D+++Srcrb4d	0.84	0.81	0.88	0.65	0.73	0.74	0.61	0.7	0.77
14205	Vegfd	AI325264+++Figf+++VEGF-D	3.46	2.84	3.84	4.17	3.3	3.54	3.36	3.02	3.82
67260	Cers4	2900019C14Rik+++Lass4+++Trh1	4.96	4.71	5.07	2.45	1.85	2.35	2.28	2.73	2.08
239188	Enox1	B230207J08+++D230005D02Rik	0.26	0.32	0.41	0.85	0.97	0.73	0.73	0.54	0.94
380840	Lyrm4	BC034664+++Gm903	6.82	9.68	7.83	15.44	14.26	16.35	20.36	15.23	19.04
240590	Dmrt3		0.02	0	0	0	0	0	0	0	0
110115	Cyp11b1	AA389061+++CPN1+++Cyp11b+++Cyp11b-1+++FHI	0.02	0	0.07	0	0	0	0	0	0
54631	Nphs1	NephrinB+++nephrin	8.86	9.44	8.97	4.07	4.65	4.69	3.89	4.5	4.88
52323	Klhl7	2700038B03Rik+++D5Ertd363e+++SBBI26	9.23	10.29	10.35	11.53	10.91	11.6	12.94	11.98	11.91
67851	1700021F05Rik		27.06	23.43	28.82	33.01	31.51	34.55	33.08	39.82	40.91
319481	Wdr59	5430401O09Rik+++Cdw12	3.45	3.36	3.6	2.89	2.61	3.15	3.08	2.88	2.43
100862085	Gm16867	AA437542+++BB104597+++D530039A21Rik+++Gm21464+++Gm28049	5.53	2.18	5.5	3.84	4.48	4.15	3.3	2.72	3.25
105501	Abhd4	1110035H23Rik+++AI429574+++Abh4	80.58	73.65	72.69	21	20.44	23.27	23.22	23.12	23.49
18976	Pomc	ACTH+++BE+++Beta-LPH+++Clip+++Gamma-LPH+++Npp+++Pomc-1+++Pomc1+++alpha-MSH+++alphaMSH+++beta-MSH+++gamma-MSH	0.5	0.21	0.76	0.22	0	0.11	0.35	0.36	0.06
216635	Hbq1a	A230090E05Rik+++Gm876+++Hbq1+++Hbqt2	0.05	0	0	0	0	0.05	0	0.1	0
14388	Gab1	AA408973+++AW107238	8.14	9.78	9.51	13.25	12.35	12.48	14.15	11.19	11.54
76899	Golga1	0710001G09Rik+++2210418B03Rik+++AW107649+++Golgi97+++awag+++golgin-97	8.38	7.88	8.21	7.75	7.59	7.16	7.9	8.05	7.69
382562	Pfn4	2900024P18Rik	0.83	0.88	0.84	0.76	0.48	0.82	0.69	0.8	0.6
544717	1190007I07Rik		8.65	7.61	7.59	9.92	9.48	8.7	10.34	9.74	9.32
269016	Sh3rf2	2310046K19+++9130023G24Rik+++AI452083+++Ppp1r39+++RNF158	0.09	0.07	0.06	0	0.08	0.05	0.04	0	0.02
14088	Fancc	Facc	3.36	3.4	2.53	2.44	2.8	2.42	3.22	2.48	2.29
385668	Lca5l	4921526F01Rik+++Lcca5l	0.21	0.24	0.26	0.08	0.08	0.13	0.15	0.02	0.06
75099	Lysmd4	4930506D23Rik	3.64	4.24	3.86	4.55	4.27	4.77	4.35	4.93	4.19
21906	Otop1	A530025J20Rik+++Otp1+++tlt	0.02	0.05	0	0	0	0	0	0	0
54598	Calcrl	AV071593+++CRLR	4.4	6.04	6.12	3.87	2.99	2.91	3.97	3.8	3.26
84113	Ptov1	1110030G05Rik+++AU041779+++Gcap3	26.02	28.06	23.85	30.28	33.7	31.09	29.52	32.36	30.19
242608	Podn	9430070G18+++Pcan+++SLRR5A	7.43	7.91	7.66	15.28	16.48	13.09	12.17	16.32	12.52
78232	Trappc6b	5830498C14Rik+++C79212	31.96	32.03	34.31	29.11	26.27	28.3	29.68	29.42	28.76
75296	Fgfr1op	4930553O10Rik+++FOP	8.91	7.59	7.75	4.37	4.87	5.78	5.38	6.29	4.73
54645	Gripap1	AI854681+++DXImx47e+++GRASP-1+++Sfc10+++mKIAA1167	16.01	14.15	14.97	12.17	12.64	13.58	13.56	12.07	12.65
56863	Cldn9	nmf329	0.23	0.19	0.6	0.08	0.08	0.2	0.04	0.25	0.12
76820	Fam49a	2410157M17Rik+++9630047E15+++D12Ertd553e	1.05	1.1	0.95	1.1	0.78	1.03	0.91	1.32	0.89
71970	Zbed5	2410018M08Rik+++Scand3	22.36	32.19	19.62	44.29	42.79	40.75	14.79	30.94	45.51
68891	Cd177	1190003K14Rik+++Pdp3	0.77	0.62	0.53	0.02	0.03	0	0	0	0.03
235300	Tmem136	AA396355+++Gm184	10.39	7.83	9.34	4.48	4.34	4.3	4.35	4.11	4.5
18741	Pitx2	9430085M16Rik+++Brx1+++Brx1b+++Munc30+++Otlx2+++Ptx2+++Rieg	1.67	2.42	2.38	2.02	1.34	1.9	1.83	2.02	1.63
72023	Cyb561d1	1600010M23Rik+++AI605489+++AW457162	5.17	5.22	5.14	2.79	2.48	2.6	2.6	2.84	2.66
68278	Ddx39	2610307C23Rik+++BAT1+++DDXL+++Ddx39a+++URH49	27.94	23.84	25.97	10.3	9.12	10.33	9.23	8.88	8.75
102640268	Gm2956	100040767+++Gm36379	0.21	0.2	0.27	0	0	0.04	0.08	0	0.06
268491	Meioc	Gm1564+++Gm663	0.02	0.06	0	0.04	0.07	0.08	0.06	0.02	0.02
242425	Gabbr2	GABABR2+++Gb2+++Gm425+++Gpr51	0	0	0	0.08	0.17	0.11	0.13	0.13	0.13
380768	Ccdc177	Gm1568	0.02	0	0.01	0	0	0	0	0	0
53886	Cdkl2	5330436L21Rik+++AI505225+++KKIAMRE+++Kkm	5.47	5.51	4.97	4.03	4.53	3.82	3.94	4.33	4.34
66959	Dusp26	2310043K02Rik+++Skrp3	0.25	0.9	0.49	0.4	0.17	0.15	0.25	0.32	0.33
77766	Elp4	A330107A17Rik+++Paxneb	1.69	1.44	1.56	2.26	2.11	1.92	2.19	1.99	2.23
77031	Slc9a8	1200006P13Rik+++6430709P13Rik+++AI182282+++NHE-8+++NHE8	11.35	10.52	11.03	76.45	69.77	66.77	62.98	82.01	58.92
99100	Cep152	AI851464+++mKIAA0912	1.13	1.26	1.25	0.51	0.54	0.62	0.85	0.88	0.58
13039	Ctsl	1190035F06Rik+++CatL+++Ctsl1+++MEP+++fs+++nkt	363.42	360.49	360.8	278.56	285.23	322.7	278.12	281.06	297.56
331374	Dgkk	Gm360	0.01	0	0	0	0	0	0	0	0.01
16004	Igf2r	AI661837+++CD222+++CI-MPR+++M6P/IGF2R+++Mpr300	27.65	27.79	26.26	21.35	22.29	16.44	19.16	20.71	20.24
68176	Inka1	6230427J02Rik+++Fam212a	1.31	1.78	0.97	0.64	0.87	1.29	1.28	1.14	0.65
108167860	Efcab13		0.02	0	0	0	0	0	0	0	0
17879	Myh1	A530084A17Rik+++IId+++IId/x+++MHC-2X/D+++MHC2X/D+++MYHC-IIX+++MdMs+++MyHC-IId/x+++MyHC-IIx/d+++Myhs-f+++Myhs-f2+++Myhsf2	0	0	0	0	0.03	0.03	0	0.05	0.02
23873	Faim		9.41	10.19	10.68	5.16	5.65	5.56	6.32	7.57	6.07
13346	Des		5.29	5.48	6.67	3.36	3.5	3.45	2.81	3.94	3.49
67619	Nob1	1700021I09Rik+++ART-4+++Nob1p+++Psmd8bp1	15.55	16.29	15.06	7.49	7.51	10.44	9.79	8.28	8.57
22218	Sumo1	GMP1+++PIC1+++SENTRIN+++SMT3+++SMT3H3+++SMTP3+++SUMO-1+++Smt3C+++Ubl1	53.36	51.11	51.34	51.25	53.01	55.94	57.35	48.13	48.67
239037	Lrit1	BC032270+++Lrrc21	0	0.01	0.01	0	0.04	0.01	0.04	0.01	0.03
105247109	Gm42267		12.75	14.85	10.59	12.91	15.28	15.82	17.95	18.92	17.85
14127	Fcer1g	AI573376+++CD23+++FcR-gamma+++FcR[g]+++FcRgamma+++Fce1g+++FcepsilonRI+++Ly-50	38.99	37.69	36.32	9.45	10.64	10.78	12.79	11.86	11.64
12418	Cbx4	MPc2+++PC2	3.51	3.68	4.22	4.38	4.21	4.22	3.71	5.16	4.32
65972	Ifi30	GILT+++IP30	141.91	112.93	128.96	42.54	46.15	47.92	46.38	43.65	44.59
101055951	LOC101055951		0.01	0	0	0	0	0	0	0	0
105244717	Gm40275		0.16	0.03	0.06	0.03	0.07	0.07	0.08	0	0.03
12519	Cd80	B71+++Cd28l+++Ly-53+++Ly53+++MIC17+++TSA1	1.71	0.91	1.27	0.04	0.15	0.04	0.09	0.08	0.06
70240	Ufsp1	2700038N03Rik+++D5Ertd655e	13.8	12.26	12.5	7.65	6.76	7.61	6.39	7.25	6.09
94282	Sfxn5	C230001H08Rik	2.58	3.34	2.1	6.84	7.52	7.19	6.76	7.01	8.07
211986	Tmem18	BC024093	9.65	11.1	10.82	6.35	6.87	6.28	7.48	6.83	6.06
142682	Zcchc14	AA792890+++BDG29	9.56	11.04	9.96	11.82	11.04	10.24	11.4	11.91	10.97
320528	Vps13c	AI552542+++AV026040+++C230055H22Rik+++W51662+++chorein	2.88	3.17	3.09	2.16	2.19	1.7	2.03	2.34	1.86
73533	1700080G18Rik		1.02	1.01	0.62	0.32	0.31	0.1	0.5	0.49	0.27
110175	Ggct	A030007L17Rik+++AA673177+++Gctg+++Ggc	10.39	12.44	9.34	34.51	35.98	35.81	36.92	36.92	44.5
78321	Ankrd23	1110058D09Rik+++2310041C05Rik+++AI853437+++Darp+++MARP3	3.02	3.35	3.17	1.34	1.36	1.57	1.46	1.65	1.59
78354	2210407C18Rik	Ep1	0	0	0.12	0	0	0	0	0	0
72123	Ccdc71l	2010109K11Rik+++AV375874	7.45	6.28	6.3	1.85	2.08	2.16	2.22	1.79	2.28
268420	Alkbh5	AW050020+++AW215868+++Abh5+++E130207K11+++Ofoxd	25.63	27.49	25.21	28.51	27.46	26.12	27.75	26.88	26.5
12516	Cd7		0.37	0.1	0.1	0.16	0.12	0.27	0.25	0.58	0.28
232854	Zfp418	A230102I05Rik	1.25	1.29	1.01	0.94	0.78	1.11	1.03	0.94	0.75
66645	Pspc1	5730470C09Rik+++AI327109+++AI449052+++PSP1	11.6	9.08	9.34	4.93	4.56	4.65	6.49	5.95	5.04
105245236	LOC105245236		0	0	0.1	0	0	0	0	0.11	0
268882	Fbxo45	2610017J04Rik+++AI463119+++BC026799	6.61	5.7	5.66	2.74	2.91	3.12	3.26	2.58	2.62
16427	Itih4	ITI-HC4+++Itih-4+++PK-120	0.77	1.16	0.89	0.02	0	0	0	0	0.11
328440	Npm2		0.54	0.36	0.4	0.84	0.77	0.54	1.08	0.92	0.46
12626	Cetn3	MmCEN3	46.53	42.14	44.88	27.89	22.77	30.49	31.19	28.49	30.48
258938	Olfr1417	MOR266-2	0.35	0.29	0.12	0.06	0	0	0	0	0.12
71826	1700001F09Rik	Gm10377	29.79	26.78	34.38	0	0	0	0	0	0
226090	Ermp1	D19Ertd410e+++D19Wsu12e+++Fxna+++b2b2633Clo+++mKIAA1815	22.11	21.43	22.01	12.53	11.32	12.3	14.09	12.99	13.81
66694	Uqcrfs1	4430402G14Rik+++AI875505	116.34	128.66	110.22	221.72	216.27	221.32	221.64	232.03	222.04
12957	Cryba1	BA3/A1+++Cryb	0.09	0	0	0	0	0	0	0	0
208718	Dis3l2	4930429A22Rik+++8030493P09Rik	3.39	3.42	3.11	7.51	7.98	7.02	7.95	8.82	7.21
243270	Hcar1	Gpr81	0.08	0.18	0.36	0.59	0.57	0.56	0.39	0.54	0.68
17146	Mageb2	Mage-b2+++Mage-rs2+++Smage2	0	0	0.1	0.06	0	0	0.02	0	0
622976	Gm6377	EG622976	0.27	0.4	0.34	0.04	0.11	0.08	0.16	0.25	0.08
12176	Bnip3	Nip3	47.55	67.78	59.03	87.55	84.29	99.8	86.11	83.52	82.66
69083	Sult1c2	1810008N17Rik+++ST1C1+++ST1C2+++Sult1c1	9.12	12.64	7.37	40.23	42.69	47.49	49.2	41.59	42.49
105518	A630023A22Rik	AI461879	0	0	0	0.04	0	0	0	0	0
71743	Coasy	1300003G02Rik+++Dpck+++Ppat+++Ukr1	33.33	40.14	34.77	102.96	114.36	105.97	108.37	116.11	111
66096	Lamtor4	0910001L09Rik+++AV006840	31.38	38.52	34.24	49.03	52.78	51.57	45.49	48.7	43.75
20319	Sfrp2	AI851596+++Sdf5	0.96	1.27	1.23	0.47	1.14	0.95	0.67	0.84	0.93
14726	Pdpn	E11+++Gp38+++OTS-8+++RANDAM-2+++T1-alpha+++T1a+++T1alpha	11.9	12.59	15.12	2.87	2.5	3.41	3.47	3.34	2.59
11778	Ap3s2	[s]3B	8.59	8.88	9.1	8.13	7.51	7.23	7.89	7.96	7.18
22420	Wnt6	AA409270+++Wnt-6	0.05	0.12	0.05	0.03	0.06	0	0.12	0.06	0.13
225215	Rsl24d1	2410159K22Rik	23.21	21.66	23.34	13.03	12.35	13.5	13.06	11.53	11.23
214944	Mob3b	8430436F23Rik+++A430018A01Rik+++Mobkl2b	5.91	5.57	4.47	7.13	7.22	9.94	10.02	8.67	7.69
74637	Shpk	4930431K22Rik+++AI194947+++AW260459+++Carkl	6.7	7.72	6.23	8.34	9.79	9.11	8.61	8.79	9.57
217682	Plekhd1	3830431G21Rik	2.4	3.27	2.7	2.87	3.05	3.55	3.22	2.89	3.21
13489	Drd2	D2R+++Drd-2	0	0	0	0	0	0	0	0.04	0
20682	Sox9	2010306G03Rik+++AV220920+++mKIAA4243	10.23	7.52	8.63	0.17	0.14	0.23	0.2	0.2	0.2
56221	Ccl24	CKb-6+++MPIF-2+++Scya24	0.38	0.3	0.31	0	0	0.06	0.07	0	0
208994	Fam83b	C530008M07Rik+++Gm516	0.73	0.42	0.66	0.26	0.23	0.23	0.2	0.25	0.18
93893	Pcdhb22	Pcdhb15+++PcdhbV	0.5	0.54	0.49	0.31	0.16	0.15	0.21	0.25	0.15
226182	Taf5	6330528C20Rik+++AV117817	2.33	2.2	2.45	1.05	1.18	1.69	1.28	1.02	0.95
76233	Dnttip1	6430706C13Rik	25.15	22.01	22.07	12.51	12.57	11.64	11.96	13.5	12.75
73187	3110067G11Rik		0	0.01	0.02	0.03	0.03	0	0.02	0.04	0.02
619665	Klf14	5330411L03Rik+++AL022736+++BTEB5	0.02	0.02	0.04	0	0	0	0	0	0
30944	Zfp354c	5330421P20Rik+++AJ18+++AW743325+++Kid3+++Tcf17l2+++Znf354c+++mKIAA4218	1.29	0.9	1.06	0.69	0.93	0.7	0.89	0.81	0.83
110312	Pmch	A230109K23Rik	0	0	0	0	0	0	0.11	0.01	0.16
13998	Fgd6	AA123052+++Etohd4+++ZFYVE24	2.31	2.38	2.6	1.08	0.83	0.99	1.11	1.06	0.76
234404	Nxnl1	A930031O08Rik+++RdCVF+++Txnl6	0.18	0.27	0.27	0.22	0.15	0.1	0.07	0.23	0.24
327963	Zfp616	Gm12330	0	0	0	0	0	0.01	0.01	0	0
13680	Ddx19a	DBP5+++Ddx19+++Eif4a-rs1	20.94	19.99	20.14	12.99	13.37	13.8	13.39	12.9	13.1
237029	4932411N23Rik		0.01	0.01	0.07	0.03	0	0	0	0.01	0
14829	Grpr	GRP-R	0.02	0.02	0.02	0.04	0.02	0.04	0	0.02	0
59001	Pole3	1810034K18Rik+++YBL1	41.24	35.9	34.43	25.67	25.17	21.27	24.35	23.27	25.28
278279	Tmtc2	8430438D04Rik+++D330034A10Rik	0.35	0.4	0.76	0.45	0.31	0.18	0.24	0.4	0.19
12460	Ccs	Ccsd	43.26	51.68	43.39	70.84	73.92	78.67	71.4	73.44	72.49
68922	Dnaic1	1110066F04Rik+++BB124644+++Dnai1+++b2b1526Clo	0.02	0.08	0.18	0.09	0.05	0	0.1	0.02	0.06
68026	Pclaf	2810417H13Rik+++AA409629+++Ns5apt9+++Ns5atp9+++PAF15+++Paf+++mKIAA0101+++p15(PAF)	2.52	2.29	2.43	0.82	0.4	0.65	0.8	0.75	0.34
104625	Cnot6	CCR4	18.75	18.72	19.19	13.08	12.31	11.92	13.53	12.99	13.39
81877	Tnxb	Tn-mhc+++Tnx	2.22	2.79	3.25	1.66	1.41	1.69	1.59	1.77	1.35
70103	Znhit1	2700001K05Rik+++ZNFN4A1	57.8	55.78	60.39	42.69	45.77	47.1	46.41	48.7	51.04
100503361	Tmem95	432576	0.43	0.72	0.87	0.13	0	0	0.08	0.07	0.07
232449	Dera	2010002D22Rik+++2500002K03Rik+++DEOC	21.69	21.56	19.82	30.48	34.65	34.23	32.25	33.57	32.84
73390	Msl3l2	1700060H10Rik	1.25	0.62	0.9	0.36	0.23	0.5	0.42	0.22	0.53
217305	Cd300ld	4732429D16Rik+++CLM5+++Cd300ld1+++LMIR4+++MAIR-IV+++clm-5	1.5	1.75	1.67	0.3	0.41	0.28	0.44	0.67	0.42
226849	Ppp2r5a	PR61alpha	43.24	46.58	45.5	44.07	39.49	44.14	44.54	44.95	38.87
66136	Znrd1	1110014N07Rik+++Rpa12	26.64	28.39	28.6	16.77	17.18	17.53	22.69	16.13	18.24
227292	Ctdsp1	GIP+++NLIIF+++Nif3+++SCP1	59.64	67.07	64.35	77.62	68.81	76.56	73.32	79.1	72.77
93747	Echs1	C80529+++SCEH	57.91	69.47	57.63	118.22	119.63	124.18	125.93	116.11	124.65
13389	Dll3	pu+++pudgy	0.08	0.05	0.08	0.05	0.13	0.21	0.13	0.11	0.17
239114	Il17d	AI462269+++IL-17D	0.23	0.35	0.18	0.55	0.35	0.28	0.37	0.64	0.56
13732	Emp3	H-4+++H4+++HNMP-1+++MI-35+++Ymp	19.91	18.44	19.66	5.05	5.24	4.19	5.41	3.65	3.55
13211	Dhx9	AI326842+++Ddx9+++HEL-5+++NDHII+++RHA+++mHEL-5	40.12	37.29	38.25	36.76	39.14	36.41	36.98	36.49	35.48
210554	Hus1b		0.09	0	0.09	0	0.05	0	0	0	0
12738	Cldn2	AL022813	117.43	152.62	129.97	224.15	225.48	234.97	223.3	202.66	227.28
102634333	1110002E22Rik	100039528+++AI415341+++Gm2292	0.14	0.13	0.16	0.01	0	0.01	0	0.02	0.01
72787	Ndc1	2810475A17Rik+++AI450313+++Tmem48+++sks	5.79	4.98	5.32	4.1	3.9	4.03	3.76	4.81	3.86
109054	Pfdn4	0610025M10Rik+++1810063B06Rik+++C-1+++C1+++Pfd4	18.93	19.1	18.44	10.83	10.82	12.22	12.78	11.57	11.86
21646	Tcte2	AI429268+++Tcte-2	1.68	1.9	1.42	1.94	1.82	1.52	1.51	2.05	1.7
101985	Usb1	AA960436	17.29	15.85	15.35	6.29	6.84	8.36	7.21	7.04	6.86
18106	Cd244a	2B4+++C9.1+++Cd244+++F730046O15Rik+++Ly90+++NAIL+++NKR2B4+++Nmrk+++SLAMF4	0.45	0.59	0.44	0.13	0.03	0.12	0.13	0.07	0.07
268885	Stfa2l1		1.24	2.07	0.84	0	0	0	0	0	0
75526	Eppin	1700024E17Rik+++Spinlw1	0	0	0.07	0	0	0	0	0	0
67483	1700028P14Rik	AV209940	0	0.06	0	0	0	0	0	0	0
17215	Mcm3	AL033361+++C80350+++Mcmd+++P1+++P1-MCM3+++p1.m	4.59	4.15	4.99	1.45	0.9	1.14	1.63	1.62	1.15
78655	Eif3j1	1810016I04Rik+++2700079K05Rik+++AA409117+++AA409446+++C78575+++Eif3j+++Eif3j-1+++Eif3j-2+++Eif3j2+++Eif3s1+++eIF-3-alpha-A+++eIF-3-alpha-B+++eIF3-alpha+++eIF3-p35+++eIF3j-A+++eIF3j-B	41.7	39.33	43.35	30.42	26.29	29.32	30.3	28.32	28.38
22245	Uck1	URK1+++Umpk	24.82	25.33	21.72	35.91	36.79	36.76	32.87	34.7	35.27
100042688	Gm10302		0	0	0.02	0	0	0	0	0	0
22141	Tub	rd5+++tub	0.09	0.08	0.07	0.02	0.01	0.01	0.02	0.02	0.02
26405	Map3k2	9630061B06Rik+++AI585793+++Mekk2+++Mekk2b	8.51	7.85	7.67	3.94	3.59	3.14	4.57	3.33	3.63
546801	Etv3l	EG546801	0.25	0.1	0.14	0.04	0	0	0	0	0
108168049	Gm46390		1.22	1.11	0.57	1.01	0.48	0.42	0.83	0.57	0.61
12496	Entpd2	Cd39l1+++NTPDase2	11.34	12.19	11.93	6.46	5.11	4.86	5.07	6.8	6.38
14809	Grik5	GluK5+++GluRgamma2+++KA2	6.32	6.09	5.73	3.71	3.69	3.84	3.47	4.45	4.25
21648	Dynlt1b	AGS2+++Dynlt1+++Tctex-1+++Tctex1	22.14	19.23	20.62	14.44	7.92	10.36	13.48	10.98	10.75
68058	Chd1l	4432404A22Rik+++Alc1+++Snf2p	6.68	6.76	7.05	4.41	4.13	3.79	4.25	4.39	4.11
238055	Apob	AI315052+++Apo B-100+++apob-100+++apob-48	7.47	13.17	9.02	19.11	20.36	16.51	18.66	18.92	17.3
67859	Cysrt1	2310002J15Rik+++AV023762	0.29	0.77	0.35	0.22	0.16	0.37	0.17	0.31	0.82
12223	Btc	Bcn	3.89	2.46	3.1	2.19	1.25	1.6	2.01	1.68	2.07
15166	Hcn2	BCNG2+++HAC1+++trls	0.78	1.12	0.83	0.5	0.51	0.31	0.5	0.76	0.69
102633458	Gm11100		336.52	215.67	283.86	64.48	73.47	53.77	64.01	70.96	70.26
60440	Iigp1	2900074L10Rik+++AI046432+++AW111922+++Ifgga1+++Iigp+++Irga6	18.54	8.55	15.49	3.37	2.05	3.48	4.63	7.03	6.77
50931	Il27ra	CRL1+++IL-27R+++Tccr+++WSX-1+++Wsx1+++zcytor1	0.68	0.52	0.94	0.19	0.34	0.23	0.52	0.35	0.37
14778	Gpx3	AA960521+++EGPx+++GPx+++GSHPx-3+++GSHPx-P	8819.94	11472.6	9521.38	14844.7	15748.2	17137.5	15112.2	14206.5	16941.2
192652	Wdr81	BC054822+++Gm883+++mFLJ00182+++nur5	6.39	6.16	5.83	11.79	12.64	11.28	11.22	11.73	10.84
100502736	Gm19345		0.06	0.05	0.28	0.06	0	0	0	0.06	0
66366	Ergic3	2310015B14Rik+++AV318804+++CGI-54+++D2Ucla1+++NY-BR-84+++Sdbcag84	61.14	60.4	57.33	77.87	74.68	83.48	80.43	81.2	79.54
545655	Gm13287		0	0	0	0	0	0	0.05	0	0
140792	Colec12	CL-P1+++SRCL+++Scara4	9.9	8.96	10.1	6.01	5.4	5.03	5.37	6.08	5.02
59021	Rab2a	9330148M11Rik+++C80220+++Rab2	78.12	81.6	79.3	86.61	85.82	91.16	86.81	86.08	94.58
20170	Hps6	5330434M19Rik+++BLOC2+++ru	3.75	4.5	4.27	2.51	2.37	2.77	2.19	2.51	3.1
246229	Bivm	AI854267	5.6	6.33	6.95	5.42	5.72	5.88	5.44	5.72	6.13
102635661	LOC102635661		0.62	0.49	0.52	0.34	0.25	0.42	0.33	0.31	0.3
240120	Zfp119b		2.5	2.38	2.23	2.07	1.33	1.91	1.46	1.85	2.31
259051	Olfr658	MOR34-5	0	0.02	0.02	0	0.02	0	0	0	0
100034684	BC100530		0.43	0.36	0.73	0	0	0	0	0	0
233904	Setd1a	BC010250+++KMT2F+++Nsccn1+++mKIAA0339+++mNSC1	16.19	14.13	15.15	8.48	8.59	8.17	8.19	9.1	8.13
320302	Glt28d2	4732486J07Rik+++Glt28d1l	2.02	2	2.05	1.57	2.21	1.77	1.66	1.73	1.79
70650	Zcchc8	5730565F05Rik	16.84	16.76	15.36	13.37	13.13	14.55	15.12	15.09	13.64
667794	Gm8817	EG667794	0.1	0.18	0.1	0.1	0.34	0.21	0.12	0	0.31
18951	2021-09-05	Cdcrel-1+++Cdcrel1+++Pnutl1	1.02	1.02	1.41	0.56	0.54	0.58	0.71	0.55	0.67
100647	Upk3b	AI447729+++AI957187+++P35+++PMS2L14+++UpIIIb	2.01	2	2.24	1.2	0.36	0.96	0.69	0.67	0.31
68047	Mpnd	E130307M08Rik	28.48	31.67	28.86	16.71	17.23	17.18	18.22	19.02	17.85
546983	Vmn2r77	EG546983	0.02	0	0	0.06	0.02	0.04	0	0	0.02
380712	Tlcd2		14.19	11.96	14.48	10.58	10.48	12.95	9.39	12.31	10.01
242602	Lexm		0.18	0.12	0.17	0.12	0.03	0.03	0.07	0.1	0.15
625424	Gm6583	EG625424	0	0	0.02	0.05	0.03	0.05	0.03	0	0.03
66570	Cenpm	2610019I03Rik+++AI853711+++Pane1	1.01	0.66	0.93	0.48	0.34	0.21	0.08	0.68	0.49
622645	Tmem200c	EG622645+++Gm6338	0.02	0.02	0.02	0.02	0	0	0	0	0
65086	Lpar3	Edg7+++lpA3	5.22	6.59	4.85	14.31	14.76	11.62	11.82	12.64	14.87
105243089	Gm39115		0.02	0	0.02	0.06	0	0	0	0	0
11642	Akap3	Prka3	0	0	0	0.02	0.02	0.05	0.02	0	0.02
194908	Pld6	4933433K01Rik+++Gm10+++Zuc+++mZuc+++mitoPLD	0.19	0.24	0.06	0.25	0.27	0.48	0.4	0.3	0.35
17254	Slc3a2	4F2+++4F2HC+++AI314110+++Cd98+++Ly-10+++Ly-m10+++Ly10+++Mdu1+++Mgp-2hc+++NACAE	160.4	150.34	166.43	95.5	103.27	112.26	102.14	93.39	110.12
230376	Haus6	6230416J20Rik+++9830144E06+++D4Ertd27e+++mKIAA1574	2.85	2.73	2.77	1.45	1.77	1.41	1.56	1.63	1.19
72325	Vps9d1	1300018I17Rik+++2410004N05Rik+++5DOS1+++Vsp9d1	7.55	7.56	6.97	10.47	11.17	10.02	10.39	11.16	9.79
19951	Rpl32	AU020185+++rpL32-3A	693.71	593.82	648.29	333.54	317.15	360.06	380.27	333.65	324.96
57837	Eral1	2610524P08Rik+++9130407C09Rik+++AU019798+++Era+++M-ERA+++MERA-S+++MERA-W	9.68	9.74	11.07	10.69	11.05	10.86	10.47	9.34	11.51
381994	E030018B13Rik	Gm1697	0.05	0.12	0.13	0	0.06	0.06	0	0	0
19935	Mrpl23	L23mrp+++Rpl23+++Rpl23l	47.11	50.33	47.64	30.08	32.92	32.9	32.13	30.83	30.9
320981	Enpp6	4833421B01Rik+++B830047L21Rik+++D8Ertd514e+++E-NPP 6+++GPC-Cpde+++Npp6	18.03	28.81	21.02	54.33	64.17	44.84	46.7	54.85	56.4
329055	Lipo1	EG329055+++Gm5097	0	0	0	0	0.06	0.03	0	0.07	0.04
14248	Flii	3632430F08Rik+++Fliih	43.74	39.88	41.45	22.87	22.83	22.26	23.3	23.85	23.27
18595	Pdgfra	AI115593+++CD140a+++Pdgfr-2	7.58	5.89	7.64	3.41	3.37	3.18	3.62	3.79	3.19
20524	Slc25a17	34kDa+++47kDa+++PMP34+++Pmp47	103.81	103.28	104.84	69.12	66.03	80.12	74.19	68.36	68.65
26430	Parg	AI413217	8.56	8.93	9.03	7.33	7.6	7.96	7.9	7.92	7.39
227656	Rexo4	Gm111+++Rex4+++Xpmc2h	14.96	15.97	14.25	9.7	10.59	10.6	10.51	9.97	9.72
74781	Wipi2	1110018O08Rik+++2510001I10Rik	23.22	23.86	22.01	24.05	23.93	25.63	24.98	24.39	24.41
668110	Syce1l	4930481F22Rik+++MMRP+++PSESS+++mmrp2	0.09	0.16	0.08	0	0	0	0	0.1	0
12928	Crk	Crk-I+++Crk-II+++Crk-III+++Crk3+++CrkIII+++Crko+++c-Crk+++p38	36.1	39.1	38.32	30.09	31.97	30.01	34.05	30.65	28.42
64659	Mrps14	1810032L21Rik+++AL022847+++Rpms14	27.1	28.95	25.62	22.74	24.69	26.33	24.64	23.23	25.26
259114	Olfr570	MOR8-3	0	0	0.06	0	0	0	0	0	0
209200	Dtx3l	AU042200+++BC023741	7.89	6.17	8.38	2.75	2.3	2.75	2.65	3.44	3.4
15446	Hpgd	15-PGDH+++AV026552	3.76	3.84	4.22	8.14	7.11	7.08	6.29	9	6.65
665918	LOC665918		0	0	0.08	0	0	0	0	0	0
56174	Nagk	Gnk	20.41	22.93	19.8	18.85	18.16	20.43	23.85	17.5	19.49
67903	Gipc1	GIPC+++Glut1CIP+++Rgs19ip1+++Semcap1+++TIP-2+++TaxIP2	53.95	46.46	49.83	21.84	20.08	21.99	22.14	24.16	21.39
18538	Pcna		53.07	45.31	50.87	22.48	20.3	23.3	25.01	23.99	21.64
381884	Slc6a16	Gm1084	0	0	0	0	0.02	0	0.04	0	0.02
236749	Gm4907	EG236749	0	0	0.04	0	0	0	0	0.14	0.04
104080	Nxph4	1110036M10Rik+++AI851051	0.95	1.87	1.09	3.72	3.63	4.86	3.97	5.67	2.95
67988	Tmx3	6430411B10Rik+++A730024F05Rik+++AV259382+++Txndc10+++mKIAA1830	10.33	10.9	10.74	8.08	6.91	8.02	8.66	8.9	8
68401	G6pc3	0710001K01Rik+++AU019276+++AU045429+++AV128920+++AW545836+++UGRP	38.93	39.74	38.91	40.6	40.28	41.39	37.68	46.81	39.77
15482	Hspa1l	Hsc70t+++Msh5	1.62	1.81	1.52	0.98	0.5	0.57	0.95	0.8	0.61
240055	Neurl1b	C230078M08Rik+++EG240055	3.97	3.87	3.72	3.03	2.49	2.65	3.07	2.88	2.76
67020	Tmem88	2600017H02Rik	3.35	4.24	5.16	2.77	1.88	2.92	2.38	1.94	2.39
14465	Gata6	AA410133+++GATA-6	0.95	0.86	1.32	0.32	0.18	0.31	0.26	0.56	0.38
74145	F13a1	1200014I03Rik+++AI462306+++F13a	1.77	1.38	1.75	0.16	0.11	0.12	0.13	0.08	0.04
74488	Lrrc15	5430427N11Rik+++LIB	0.2	0.09	0.14	0.17	0.26	0.11	0.12	0.22	0.17
59057	Zfp24	3526401F17Rik+++5033419P20Rik+++AI480505+++AI642085+++AL024422+++KOX17+++ZF-12+++Zfp191+++Znf24	13.01	14.49	13.42	17.44	17.66	17.73	17.78	18	17.17
71653	Shtn1	4930506M07Rik+++Shootin1+++mKIAA1598	10.87	10.46	11.9	5.93	5.03	4.99	5.59	6.49	5.9
57394	Cltrn	0610008J07Rik+++NX-17+++NX17+++Tmem27	146.31	174.9	144.77	822.98	824.61	908.73	926.55	780.52	917.91
225896	Ubxn1	2B28+++4930455J02Rik+++D19Ertd721e+++T25529+++mY33K	141.98	123.48	137.36	81.88	82.55	85.57	88.62	91.1	83.3
26441	Psma4	C9	131.93	129.56	139.45	117.93	127.69	135.23	126.47	118.99	122.45
207819	4930539E08Rik	9130014G02	0.92	1.11	0.71	0.29	0.35	0.33	0.45	0.42	0.43
319277	Washc4	A230046K03Rik+++AA589518+++Kiaa1033+++mKIAA1033	10.7	10.74	10.02	10.95	11.19	8.51	10.6	9.58	9.81
67197	Zcrb1	2700088M22Rik+++Madp-1	54.71	53.08	57.07	38.62	38.91	40.53	40.08	42.84	40.93
98999	Znfx1	AI481105+++Astx3	23.1	21.54	21.84	16.31	15.26	14.79	16.85	15.38	16.35
18169	Npy6r		1	1.09	1.04	0.64	0.45	0.67	0.57	0.42	0.42
70359	Gtpbp3	2410009F13Rik+++AI607903	4.39	4.26	4.44	3.24	3.11	3.71	3.24	3.61	2.87
70948	Wdr20rt	4921538B03Rik+++4930427E19Rik+++Wdr20+++Wdr20b	0	0	0	0	0.03	0	0.04	0	0
102632693	Gm30698		0.14	0.15	0.18	0.2	0.18	0.3	0.26	0.37	0.05
226351	Tmem185b	2500001K11Rik	10.17	10.36	9.76	6.46	8.38	8.91	9.92	8.1	7.89
170732	Trhr2	TRH-R2	0.07	0.03	0.09	0	0	0.07	0	0.04	0.02
14086	Fscn1	AI663989+++Fan1+++fascin-1	5.44	6.71	6.3	4.3	3.06	3.51	4.14	4.69	3.3
60596	Gucy1a1	1200016O07Rik+++GCS-alpha-1+++GCS-alpha-3+++Gucy1a3+++sGC-alpha1	3.83	4.11	4.36	2.61	2.66	2.26	2.53	3.02	2.81
14426	Galnt4	AV011803	5.39	4.71	5.72	2.53	2.86	2.55	2.58	2.85	3.29
67949	Nifk	AI852665+++C130020J04Rik+++Mki67ip	25.63	21.27	24.28	11.39	11.93	12.27	12.7	11.74	11.23
66997	Psmd12	1500002F15Rik+++AI480719+++P55	53.18	48.71	49.64	43.58	41.38	46.84	44.19	43.69	45.78
24061	Smc1a	5830426I24Rik+++SMC-1A+++Sb1.8+++Smc1+++Smc1alpha+++Smc1l1+++Smcb+++mKIAA0178	22.17	23.14	23.54	20.39	19.78	19.94	19.61	20.67	20.42
14934	Gypa	AI853584+++CD235a+++GPA	0.09	0.03	0.15	0.15	0.2	0.31	0.03	0	0.06
101055672	LOC101055672		0	0	0	0.05	0	0.06	0	0.05	0.06
24057	Sh3yl1	AI314953+++Ray+++YSC84	25.44	24.73	23.28	16.21	15.34	18.1	17.99	18.42	16.38
65255	Asb4	8430401O13Rik+++AV117194+++AW060255	1.44	1.49	1.39	0.07	0.11	0.1	0.17	0.07	0.19
74178	Stk40	2310004N11Rik+++AI428792	44.38	43.04	43.82	22.27	22.38	21.56	24.76	22.82	22.13
102635360	Gm32719		0	0.35	0.78	0.14	0.21	0	0	0	0
12823	Col19a1		0.05	0.04	0.04	0.63	0.67	0.35	0.77	0.66	0.57
385674	Zfp174	Gm1754	0.96	0.85	0.8	0.66	0.5	0.62	0.8	0.54	0.57
75352	4930550L24Rik	mage-k1	0	0	0	0.18	0.08	0.04	0	0.04	0.07
20564	Slit3	Slil2+++Slit1+++b2b2362.1Clo	3.83	3.05	3.62	1.07	1.09	0.92	0.79	1.13	1.1
619297	Ccdc194	C430049E01Rik	0.09	0.03	0.13	0.06	0.03	0.06	0.05	0.01	0.01
29867	Cabp1	caldendrin	0.5	0.65	0.6	0.45	0.43	0.28	0.39	0.36	0.31
232087	Mat2a	D630045P18Rik+++MAT 2	129.18	132.34	136.92	244.23	240.37	217.59	161.88	189.96	214.62
71764	C2cd2l	1300006O23Rik+++Tmem24	16.42	20.04	16.73	33.08	37.66	35.14	33.18	37.98	37.08
211468	Kcnh8	C130090D05Rik+++ELK+++ELK1+++ELK3+++Kv12.1	0.03	0	0	0	0.01	0.01	0	0.01	0.01
76072	Rnf183	5830442J12Rik	20.31	18.07	19.35	12.11	13.64	13.99	14.71	13.83	13.44
12177	Bnip3l	C86132+++D14Ertd719e+++Nip3L+++Nix	32.61	32.77	32.32	41.14	39.03	46.15	43.01	42.78	40.28
240038	Zfp994	EG240038+++Gm4944	7.15	7.36	7.47	5.57	5.04	5.19	5.09	5.15	5.37
56760	Clec1b	1810061I13Rik+++Clec-2+++Clec2	0.28	0.24	0.1	0.06	0.11	0.44	0.07	0	0.1
72098	Tmem68	2010300G19Rik+++AA408325+++AW123402	10.1	9.58	9.86	6.09	6.12	6.46	8.77	7.03	6.08
74337	Palm3	4432412L15Rik+++AL024300	4.44	4.24	4.56	2.92	2.47	2.62	2.78	2.81	4.12
74670	Zfp943	4930432O21Rik	5.85	6.18	6.28	6.33	4.87	5.57	6.06	4.75	5.55
22239	Ugt8a	AI850488+++AW455908+++Cgt+++Ugt8+++mCerGT	8.28	9.67	8.72	35.68	34.12	37.59	46.26	38.09	33.61
64136	Sdf2l1		9.66	11.56	9.53	11.57	10.5	8.36	6.37	6.33	7.63
67115	Rpl14	3100001N19Rik+++AA407502+++AL022816+++CAG-ISL-7+++CTG-B33+++L14	384.57	344.55	355.57	182.91	174.64	197.97	211.1	180.67	188.84
77035	Kdm8	3110005O21Rik+++Jmjd5	1.83	2.09	2.01	1.23	1.82	1.42	1.37	1.49	1.03
69277	3300002I08Rik	2900016H11Rik	2.53	2.13	2.43	2.74	1.14	1.3	1.76	1.52	2.19
66245	Hspbp1	1500019G21Rik	24.66	23.79	25.14	15.66	15.67	15.98	17.08	17.66	15.99
94088	Trim6	C430046K18Rik+++D7Ertd684e	2.84	2.84	2.69	0.2	0.2	0.21	0.15	0.18	0.15
386655	Eid2	Cri2+++EID-2	6.43	7.03	6.68	6.52	6.14	5.09	5.35	5.47	7.29
63958	Ube4b	4930551I19Rik+++4933406G05Rik+++AU014668+++D4Bwg0973e+++UFD2+++UFD2a+++Ufd2p+++mKIAA0684	14.63	13.84	14.54	16.84	16.8	15.58	17.46	18.15	18.64
78914	Nadsyn1	9130012B15Rik	7.4	8.34	7.96	13.49	14.45	13.06	13.07	13.25	13.43
232345	A2m	A2mp	0.13	0.06	0.14	0.27	0.26	0.06	0.05	0.45	0.22
23923	Aadat	AI875679+++Aadt+++KATII+++Kat2+++Kyat2+++mKat-2	13.2	16.43	14.1	295.5	277.61	392.3	243.71	343.57	258.23
16971	Lrp1	A2mr+++AI316852+++CD91+++Lrp+++b2b1554Clo	8.5	7.58	8.6	3	2.94	2.46	2.62	3.37	2.44
70771	Gpr173	3230401K02Rik+++Sreb3	0.45	0.33	0.35	0.09	0.03	0.07	0.09	0.09	0.09
17288	Mep1b	Mep-1b	3.98	7.52	4.16	105.42	93.77	86.28	102.26	109.8	89.79
242341	Atp6v0d2	1620401A02Rik+++AI324824+++V-ATPase	28.94	26.74	24.14	15.68	15.31	16.7	17.95	14.78	17.54
77951	Cyp20a1	A930011N14Rik+++Cypm	15.64	14.57	17.8	9.74	7.38	8.99	9.68	8.87	8.7
100502967	Speer4c	4933431D05Rik+++SPEER-4C	0	0	0.1	0.09	0	0	0	0.23	0
66455	Cnpy4	2610019P18Rik	7.28	7.76	7.15	4.02	4.4	4.94	5.02	3.79	4.15
17119	Mxd1	AW122478+++Mad+++Mad1	5.75	4.69	4.63	2.95	2.95	3.19	3.21	2.53	3.09
223774	Alg12	ECM39	11.17	11.11	11.16	8.1	8.6	9.13	6.96	8.4	8.43
171188	Vmn1r32	V1rc15	0.02	0.02	0.02	0	0	0	0	0	0
59053	Hgh1	Brp16+++D15Ertd741e+++Fam203a+++MNCb-5873	4.77	5.19	4.41	2.12	2.49	2.37	2.46	2.86	2.41
67219	Med18	2810046C01Rik	2.22	2.21	2.28	2.01	2.11	2.43	1.63	1.73	1.81
110172	Slc35b1	UGTrel1+++Ugalt2	49.86	50.17	50.55	46.03	44.65	47.67	38.62	46.48	41.43
72667	Zfp444	2810031J10Rik+++6230401O10Rik+++mFLJ00134	11.18	11.36	10.58	28.45	26.81	27.34	22.79	28.46	30.91
229801	Tram1l1	A830091N21Rik	0.05	0.19	0.24	0.1	0.05	0.08	0.03	0.16	0.08
327951	Cyb5d1	Gm740	18.66	18.64	18.65	14.74	13.84	15.24	16.15	15.08	13.61
56036	Ccnl2	1700010A01Rik+++1810019L15Rik+++2010319M22Rik+++AA409936+++AW261738+++Ania-6b+++HCLA-150+++Pcee+++SB138	68.31	68.09	64.63	47.5	47.35	53.15	50.3	51.08	40.2
100042855	Gm10267	Vtlgl1	0	0	0.17	0	0	0	0	0	0
67169	Nradd	2610311B09Rik+++BB104149+++NRDD+++NRH2+++PLAIDD	4.8	3.6	4.01	1.54	0.74	1.17	0.83	1.14	1.04
668894	Gm14025		0.6	0.29	0.51	0.11	0.11	0.12	0.12	0.08	0.1
232798	Leng8	AW049671	76.14	71.46	75.38	49.37	47.68	46.99	48.97	53.19	52.2
12933	Crmp1	CRMP-1+++DRP-1+++Dpysl1+++ULIP-3+++Ulip3	0.16	0.11	0.2	0.11	0.08	0.11	0.09	0.04	0.08
22695	Zfp36	Gos24+++Nup475+++TIS11D+++TISII+++Tis11+++Ttp+++Zfp-36	92.15	74.21	85.44	23.24	20.81	29.33	19.88	25.47	17.57
73542	Tssk5	1700091F14Rik	0	0	0.03	0	0	0	0	0	0
14673	Gna12	AI414047+++AI504261+++Galpha12	22.28	24.54	20.18	42.38	45.68	33.58	42.13	44.41	45.26
619597	Gal3st2c	EG619597+++Gm219+++Gm6086	0.07	0.03	0.15	0.04	0.19	0.15	0.2	0.29	0.14
243914	Lgi4	Lgil3+++clp	0.52	0.5	0.6	0.17	0.15	0.22	0.26	0.13	0.15
66717	Ccdc96	4921513E08Rik	1.1	0.78	0.88	0.29	0.34	0.34	0.34	0.25	0.31
68876	Atp23	1110068E08Rik+++2410012H02Rik+++Xrcc6bp1	3.46	3.19	4.09	3.68	4.19	3.28	3.73	3.49	5.11
53324	Nptx2	Narp+++np2	1.43	1.61	1.13	0.02	0.02	0	0.22	0	0
102462	Imp3	1190002L16Rik+++AI256594	34.56	32.77	33	30.19	28.1	32.93	34.1	35.39	31.22
22371	Vwf	6820430P06Rik+++AI551257+++B130011O06Rik+++C630030D09+++F8VWF+++VWD	1.05	1.06	1.29	0.48	0.24	0.41	0.36	0.29	0.37
26900	Ddx3y	8030469F12Rik+++D1Pas1-rs1+++Dby	11.41	11.13	11.4	11.05	11.05	10.46	11.46	10.73	11.06
622473	Ripply1		0.25	0.32	0.41	0	0	0.17	0.1	0	0
69638	Enho	1110065P19Rik+++2310040A07Rik	2.26	2.11	1.83	1.53	1.33	1.68	0.78	1.01	1.33
19942	Rpl27		296.78	265.54	254.14	158.57	142.92	168.23	175.13	172.03	168.05
100043254	Nps		0.07	0.13	0	0	0	0	0	0	0
211064	Alkbh1	2700073G19Rik+++Abh+++Alkbh+++alkB+++hABH	7.27	7.3	6.58	3.07	2.62	3.27	3.44	3.3	3.03
320590	Svopl	9430071P14Rik	3.92	4.62	3.88	5.51	5.8	6.63	4.61	5.32	5.86
13072	Cyp11b2	Cpn2+++Cyp11b+++Cyp11b-2	0	0.03	0	0	0	0	0	0	0
12023	Barx2	2310006E12Rik+++Barx2b	0.28	0.3	0.45	0.06	0.07	0.03	0.14	0.1	0.03
193736	Zbtb12	BC020447+++Bat-9+++Bat9+++G10+++NG35	3.14	3.22	2.86	1.6	1.77	1.95	1.92	2.42	2.33
12331	Cap1		98.56	89.11	97.66	45.36	44.91	50.23	45.91	48.17	49.78
75761	Apol7a	9130022K13Rik+++Apol3	0.02	0	0.03	0	0	0	0.03	0	0
211673	Arfgef1	ARFGEP1+++BIG1+++D130059B05Rik+++D730028O18Rik+++P200	31.64	29.28	30.62	31.58	31.07	25.55	30.17	28.88	26.98
56228	Ube2j1	0710008M05Rik+++1110030I22Rik+++NCUBE-1+++Ncube+++Ncube1+++Ubc6p	22.19	20.93	21.61	13.38	14.33	14.25	15.1	15.21	13.63
77929	Yipf6	A430107J06Rik	12.99	12.65	13.73	11.27	11.04	10.97	11.31	9.9	10.87
16891	Lipg	3110013K01Rik+++EL+++lipase+++mEDL	0.47	0.34	0.35	0.41	0.37	0.66	0.62	0.42	0.3
13637	Efna2	CEK7L+++Elf1+++Epl6+++Eplg6+++Lerk6	0.41	0.37	0.28	0.21	0.23	0.16	0.09	0.28	0.27
70061	Sdr9c7	1810054F20Rik+++Rdh20+++Rdhs+++SDR-O+++Sdro	0.08	0.02	0.02	0.04	0	0	0	0	0.02
76229	Vmn2r29	6430701C03Rik	0.41	0.73	0.58	0.64	0.63	0.6	0.69	0.65	0.86
404337	Olfr1383	MOR256-56	2.99	2.5	2.28	0.24	0.07	0.18	0.21	0.07	0.06
67145	Tomm34	2610100K07Rik+++TOM34	17.18	15.8	17.36	10.29	9.55	11.48	9.79	10.54	9.93
11544	Adprh	Arh1	20.9	17.54	18.78	8.79	8.93	9.56	9.83	9.79	7.95
271278	BC024139	6230424I18Rik	0.06	0.02	0.03	0	0	0	0	0	0
76594	Dnajc18	2700075B01Rik+++AU041129	5.33	5.78	5.95	6.5	6.2	6.88	6.37	5.84	6.14
230648	Efcab14	4732418C07Rik	13.15	13.05	13.22	12.51	11.32	11.48	12.14	11.16	11.1
233752	Insc	3830422K02Rik+++C730020D23	0.05	0.07	0.12	0.41	0.64	0.36	0.59	0.41	0.52
381104	Prickle4	Gm939	1.19	1.13	1.1	1.28	1.27	1.24	1.39	1.63	1.88
67153	Rnaseh2b	1110019N06Rik+++2610207P08Rik+++Dleu8	17.74	17.44	16.26	16.65	17.94	19.3	19.08	18.52	17.11
226695	Ifi205	D3+++D3cDNA+++Ifi205a	2.06	1.62	3.09	0.23	0.54	0.34	1.02	0.79	0.48
11774	Ap3b1	AP-3+++AU015684+++C78395+++Hps2+++beta3A+++pe+++pearl+++rim2	16.42	17.89	17.88	21.55	22.94	23.01	21.9	24.27	23.44
12257	Tspo	Bzrp+++IBP+++PBR+++Tspo1	101.6	100.43	102.66	48.89	46.94	48.33	48.95	54.66	54.1
17850	Mut	D230010K02Rik+++Mcm	17.24	21.35	18.81	80.7	84.27	79.22	80.79	75.75	81.37
74213	Rbm26	1700009P03Rik+++AI447318+++C230097K14Rik+++C86225+++MLZ-393+++Pro1777+++Se70-2	6.64	5.85	6.48	5.47	6.15	4.43	5.88	5.78	5.06
12350	Car3	BB219044+++Ca3+++Car-3	1.86	3.57	2.24	47.17	54.29	37.85	60.43	61.89	54.35
382088	Omt2b	AU018149+++C86230+++Mosg+++OM2b	0	0.07	0	0	0	0	0	0	0
217201	Rundc1	AW125546+++D930024B17	12.37	10.94	11.06	8.59	8.68	9.57	8.75	9.82	8.68
16705	Krtap9-1		0	0	0.09	0	0	0	0	0	0
100554	AA792892		0.56	0.4	0.17	0.49	0.29	0.49	0.11	0.28	0.82
223455	2021-03-06	3830408G03+++F830029L24Rik+++mKIAA0597	21.66	21.68	21	50.24	51.54	41.98	47.54	50.14	48.08
12828	Col4a3	[a]3(IV)+++alpha3(IV)	21.64	24.07	22.78	44.29	46.67	42.02	37.18	42.69	49.33
73723	Sh3bgrl3	1110004L05Rik+++AU022188	487.76	373.74	366.38	48.16	38.9	46.86	43.87	48.32	39.74
385377	Pnma5	mKIAA1934	0.02	0.05	0.07	0	0.05	0	0.03	0	0
574403	Fam196b	EG574403+++Gm6041	0.01	0	0	0.04	0.01	0.03	0.02	0.01	0.03
67895	Ppa1	2010317E03Rik+++Pyp	33.95	27.16	29.46	16.93	16.41	20.78	17.2	17.56	16.17
22255	Uncx	Chx4+++Uncx4.1	0.51	0.44	0.44	0.61	0.59	0.69	0.65	0.65	0.39
108167415	Gm45978		0.49	0.63	0.77	4.54	3.27	3.82	4.6	3.43	4.87
69073	Kdf1	1810019J16Rik	15.1	17.48	14.51	16.14	15.67	16.22	16.8	20.46	20.38
12192	Zfp36l1	AW742437+++AW743212+++Berg36+++Brf1+++D530020L18Rik+++ERF1+++TIS11b+++cMG1	257.98	213.87	239.88	50.26	44.61	45.85	55.46	45.53	53.53
27375	Tjp3		7.22	7.78	6.09	3.77	3.11	3.6	3.67	4.04	4.12
380959	Alg10b	AA469671+++AU045404+++AW123895+++C85569+++Deaf1+++Gm917+++nse5	12.06	12	11.28	11.27	10.88	7.07	10.33	9.62	9.75
23830	Capn10	AW049679+++Capn8+++mKIAA1845	5.1	5.48	4.33	5.89	6.21	6.23	5.62	5.56	5.95
434246	Trim72	BC067209+++MG53	1.18	0.91	1.07	0.1	0.07	0.05	0.08	0.1	0.02
234683	Elmo3	9930107J06+++BC058752+++CED-12+++Ced12	18.99	18.52	17.95	16.13	15.51	14.88	15.76	15.65	15.91
98558	Mael	4933405K18Rik+++AU019877	0	0	0	0	0	0.04	0	0	0
228876	Zfp334	D2Ertd535e	0.94	1.02	0.81	0.5	0.46	0.54	0.41	0.56	0.46
30794	Pdlim4	Ril	1.47	1.62	1.7	0.95	0.78	0.96	0.86	1.74	0.97
223332	Ranbp3l	C130037N17Rik	2.7	2.78	2.22	9.88	8.01	9.59	8.47	8.11	8.23
210583	Gm4767	EG210583	0.7	0.83	1.29	0.11	0.3	0	0.32	0.6	0.4
383435	Ms4a14	Gm1276+++SP3111	0.03	0.05	0.01	0.15	0.12	0.08	0.06	0.19	0.08
70717	Medag	6330406I15Rik+++Awms3+++MEDA-4+++Meda4+++mAWMS3	2.76	1.45	2.19	0.18	0.12	0.12	0.72	0.37	0.17
78323	Fam219b	2310046O06Rik+++AI594866	7.81	7.4	7.34	3.73	4.74	4.25	4.66	4.51	5.27
60364	Donson	1110025J21Rik+++AI845729+++ORF60	4.66	4.39	4.31	2.07	1.55	1.88	1.38	2.3	1.77
16492	Kcna4	Kv1.4	0.06	0.07	0.08	0	0.02	0	0	0.01	0.01
668257	Dgat2l6	9930021F22Rik	0	0	0.07	0	0.04	0	0	0	0
67973	Mphosph10	2810453H10Rik+++5730405D16Rik+++AI326008	16.44	11.78	16.69	9.26	8.06	9.46	9.36	9.67	9.07
69900	Mfsd11	2600014M03Rik	19.56	19.38	17.38	16.81	18.8	18.49	19.09	20.05	20.43
242594	Fyb2	1700024P16Rik+++ARAP+++C1orf168+++Gm620	5.87	4.26	5	0.73	0.54	0.84	0.85	0.67	0.94
52858	Cdipt	9530042F15Rik+++D7Bwg0575e+++Pis+++Pis1	37.68	38.08	37.89	33.8	31.79	35.46	32.14	32.31	34.73
19326	Rab11b	A730055L17Rik	83.38	88.19	91.37	63.3	60.3	61.59	62.88	69.42	63.2
231103	Gckr	GKRP	0.09	0	0.02	0.1	0.18	0.03	0	0.03	0
227059	Slc39a10	2900042E17Rik+++5430433I10+++Zip10+++mKIAA1265	15.46	13.63	15.12	9.27	8.68	7.32	8.3	7.96	7.67
207777	Tspoap1	Bzrap1+++D230016K05+++PRAX-1+++mKIAA0612	0.56	0.69	0.6	0.53	0.46	0.44	0.58	0.66	0.61
217830	Dglucy	9030617O03Rik	59.01	66.7	62.33	87.84	91.54	75.08	76.79	89.48	85.46
241915	Phc3	E030046K01Rik+++Edr3+++Hph3	6.61	6.69	6.57	6.77	6.23	5.63	6.93	6.27	5.84
69367	Glrx2	1700010P22Rik+++AI645710+++Grx2	25.52	26.71	24.8	19.26	20.09	21.05	20.86	18.64	21.45
223267	Ggact	A2ld1	34.06	44.85	34.94	66.12	68.4	72.06	72.82	67.07	66.49
73412	Nme8	1700056P15Rik+++Sptrx-2+++Txndc3	0.04	0	0	0	0	0	0	0	0
12821	Col17a1	BP180+++Bpag+++Bpag2	0.19	0.39	0.48	0.01	0.01	0	0.03	0	0.02
56716	Mlst8	0610033N12Rik+++AA409454+++AI505104+++AI851821+++Gbl	8.04	7.8	6.86	4.7	4.21	5.17	4.76	4.68	4.37
76561	Snx7	2510028H01Rik	33.74	35.79	33.79	38.89	41.18	37.5	41.26	38.49	38.79
319701	Fbxo48	A630050E13Rik	0.19	0.17	0.22	0.04	0.06	0.07	0.13	0.11	0.1
100042927	H2al1b	Gm14474	0	0	0	0	0.26	0	0	0	0
70370	Fbln7	1600015H20Rik+++AI464334+++TM14	1.23	1.4	1.68	2.48	2.15	1.97	2.48	2.73	2.34
83796	Smarcd2	AW322457+++Baf60b	28.91	26.49	27.73	18.09	17.06	19.11	18.32	19.12	18.32
14733	Gpc1	AI462976	6.03	5.77	5.34	6.59	7.15	5.31	4.52	7.71	5.75
100141474	4933428G20Rik		0.25	0.04	0.12	0	0.05	0.04	0.1	0	0.05
100155	AI481877	Gm426+++Shoc1	0.05	0.08	0.06	0.1	0.07	0.03	0.06	0.07	0.1
69719	Cad	2410008J01Rik+++AU018859+++Cpad	6.83	6.08	6.73	1.69	1.7	1.67	1.6	1.29	1.56
70238	Rnf168	3110001H15Rik	7.25	7.35	7.33	3.84	3.68	4.05	3.98	3.97	3.73
231296	Lrrc66		2.04	2.51	2.12	9.09	6.89	8.17	6.81	7.13	6.31
217351	Tnrc6c	9930033H14Rik+++mKIAA1582	6.27	6.71	6.47	5.55	5.71	4.78	5.33	5.46	5.19
67127	Lce1a1	2200008B06Rik+++Sprrl3	0	0.09	0	0	0	0	0	0	0
52468	Ctdsp2	AI586070+++D10Ertd73e+++OS-4+++OS4+++SCP2	47.99	49.2	48.78	42.68	41.06	44.38	48.16	45.51	41.66
74053	Grip1	4931400F03Rik+++GRIP+++eb	1.12	1.07	1.42	0.75	0.78	0.78	0.9	0.86	0.69
504193	Npcd	Cbx6-Nptxr	1.65	0.9	1.22	0.1	0.29	0.16	0.49	0.34	0.54
69923	Agk	2610037M15Rik+++6720408I04Rik+++AI465370+++Mulk	8.08	7.9	7.47	7.91	7.05	7.63	7.97	8.35	8.62
237397	C2cd4c	4932409I22Rik+++Fam148c+++Gm238	0	0.01	0.02	0	0	0	0	0	0.02
18639	Pfkfb1	PFK/FBPase 1	1.28	1.33	1.17	0.38	0.28	0.55	0.59	0.52	0.48
382034	Gse1	2210013I18Rik+++mKIAA0182	11.68	12.61	10.97	5.69	5.9	4.98	4.63	5.71	6.06
107970	Hist1h1t	H1.6+++H1ft+++H1t	0.23	0.07	0.45	0	0	0	0	0	0
257963	Olfr857	GA_x5J8B7TQMB7-1-306+++MOR146-8P	0	0.06	0.06	0	0	0	0	0.13	0
622307	5830473C10Rik	Arg+++Gm17754	0.08	0.1	0.05	0.44	0.47	0.52	0.59	0.52	0.26
227746	Rabepk	8430412M01Rik+++9530020D24Rik+++AV073337+++C87311+++Rab9p40	10.94	10.17	9.84	6.37	7.04	7.2	6.27	6.66	5.8
16205	Gimap1	IAP38+++Imap38+++imap	4.54	6.68	5.39	4.5	3.89	4.64	4.13	3.99	4.39
113868	Acaa1a	Acaa+++Acaa1+++D9Ertd25e+++PTL	28.38	31.3	26.01	49.98	51.23	50.96	53.54	52.01	52.15
71103	Glt6d1	4933411C14Rik+++GT6m7	0.05	0	0	0	0	0	0	0	0
71801	Plekhf2	1110070J07Rik+++AA673237+++ZFYVE18	18.72	17.29	17.52	15.97	17.04	18.38	17.34	18.76	17.52
13654	Egr2	Egr-2+++Krox-20+++Krox20+++NGF1-B+++Zfp-25+++Zfp-6	4.35	3.69	4.31	0.11	0.09	0.09	0.37	0.06	0.09
117599	Helb	AI447783+++D10Ertd664e	3.85	4.84	4.25	5.77	6.27	5.42	5.74	5.94	5.34
246729	Oas1h		0.16	0	0.06	0	0	0	0	0.05	0
109264	Me3	1700020C08Rik+++B230207H15Rik	11.26	12.79	11.91	12.67	13.4	11.16	12.65	13.27	12.63
244757	Glb1l2		32.53	45.7	32.01	46.7	46.11	54.39	50.53	45.52	47.78
14859	Gsta3	Gst2-3	51.07	62.39	52.08	57.84	59.3	71.85	62.45	49.88	53.56
242705	E2f2	E2F-2	0.64	0.89	0.74	1.02	0.95	0.85	0.81	0.95	0.9
12801	Cnr1	CB-R+++CB1+++CB1R	0.05	0.02	0.01	0.03	0	0	0.04	0.02	0.01
66128	Mrps36	1110018B13Rik+++S36mt	34.81	35.58	40.2	67.52	66.04	67.3	70.41	69.7	68.88
14296	Frat1	AW060382	0.69	0.61	0.63	0.42	0.36	0.37	0.44	0.18	0.32
216565	Ehbp1	AF424697+++Flj21950+++NACSIN	3.07	3.05	3.13	2.35	2.1	2.33	2.42	2.69	2.43
217303	Cd300a	B230315M08Rik+++Clm8+++LMIR1+++MAIR-1+++MAIR-I+++MAIR-Ia+++MMAC8+++Pigr4+++mcpir1	1.81	1.76	1.57	0.95	0.98	1.1	1.03	0.98	1.2
105244343	Gm39972		1399.77	1315.32	1426.37	307.77	336.38	347.26	293.46	232.92	307.94
109181	Trip11	2610511G22Rik+++3110031G15Rik+++6030460N08Rik+++AI450776+++GMAP-210+++TRIP230	7.39	7.53	7.35	7.22	7.29	5.69	7.22	6.94	6.62
72050	Kdelc1	1810049A15Rik+++5730416C13Rik+++EP58+++Kdel1	10.17	10.39	9.96	6.34	6.1	6.17	6.66	6.91	5.69
408068	Zfp738	3830402I07Rik+++6720487G11Rik	2.26	3.46	2.17	1.92	1.77	1.57	1.67	1.58	1.58
320840	Negr1	5330422G01Rik+++KILON+++Ntra	0.03	0.07	0.16	0.29	0.21	0.29	0.26	0.26	0.25
97159	A430005L14Rik	C79672	17.02	17.7	15.22	15.32	16.44	16.82	18.51	16.47	15.37
75906	Fam184a	3110012E06Rik+++4930438C08Rik+++4930589M24Rik	1.69	2.25	1.97	3.53	3.93	3.37	2.68	3.26	3.45
213056	Fam126b	C130065N10Rik+++D1Ertd53e+++D630010C10	6.46	5.58	5.25	7.12	7.55	5.82	7.73	6.95	5.67
240754	Lax1	A530029E09+++E430019B13Rik	0.45	0.4	0.32	0.24	0.21	0.29	0.36	0.26	0.35
103406	Zfr2	2010013I23Rik+++9130206N08Rik+++AW045600+++mKIAA1086	0.96	1.3	1.15	0.63	0.6	0.43	0.83	0.64	0.71
244431	Sgcz	C230085N17Rik	0.05	0.04	0.02	0.3	0.13	0.19	0.12	0.28	0.13
13058	Cybb	C88302+++CGD91-phox+++Cgd+++Cyd+++Nox2+++gp91-1+++gp91phox	3.06	3.56	3.39	1.97	1.6	1.5	1.9	2.21	2.6
17859	Mxi1	Gm10197+++Mad2+++bHLHc11	19.24	21.62	18	35.21	34.45	32.54	34.59	32.65	34.89
89867	Sec16b	Lztr2+++Rgpr+++Rgpr-p117	1.03	1.23	0.84	0.84	0.59	0.46	0.75	0.73	0.98
11532	Adh5	Adh-5+++Adh3+++GSNOR	101.07	103.68	96.57	121.42	123.51	137.34	128.51	121.8	124.32
18750	Prkca	AI875142+++Pkca	1.82	1.9	2.14	3.65	4.22	3.88	3.68	4.01	3.95
110960	Tars	D15Wsu59e+++ThrRS	23.8	21.23	22.59	15.79	16.2	15.51	15.91	16.06	15.19
68481	Mpzl1	1110007A10Rik+++PZR	18.94	18.72	18.95	6.38	5.16	5.95	7.18	6.24	6.79
637896	Vmn2r78		0	0	0.02	0	0	0	0	0	0
70237	Bhlhb9	2700087I09Rik	6.27	5.68	5.56	2.92	2.18	2.85	2.64	2.57	3.32
67893	Tmem86a	1810054O13Rik+++AI414959+++AW742698	7.43	8.28	7.05	28.1	23.86	20.26	21.01	33.66	35.42
381605	Tbc1d2	A630005A06Rik+++BC022630+++Gm1037+++PARIS-1+++PARIS1	5.78	5.36	5.59	1.69	1.85	1.57	1.68	1.5	1.49
22682	Zfand5	2310057A04Rik+++5830475F03Rik+++AA415485+++Za20d2+++Zfp216	38.35	33.17	33.35	18.14	17.92	18.04	19.21	19.29	20.13
17909	Myo10	AW048724+++D15Ertd600e+++mKIAA0799+++myosin-X	16.67	15.36	16.7	15.42	15.62	12.47	13.11	13.72	13.81
208366	Rpp40	D8Bwg1265e+++Rnasep1	3.62	3.73	4.95	8.51	9.02	7.98	8.96	11.73	9.5
14598	Ggt1	CD224+++GGT+++GGT 1+++GGT-1+++Ggtp+++dwg	68.12	105.16	75.91	596.53	603	523.71	559.62	597.23	597.91
21763	Tex2	4930568E07Rik+++AI553404+++Def-5+++Taz4	13.35	14.42	14.68	25.68	26.94	24.12	24.69	24.52	25.45
100502846	Gm19410		0.01	0.06	0.03	0	0.01	0	0	0	0.02
30805	Slc22a4	Octn1	12.84	12.73	12.81	35.73	35.97	32.43	31.68	32.34	30.52
16560	Kif1a	ATSV+++C630002N23Rik+++Gm1626+++Kns1	0.25	0.13	0.21	0.06	0.07	0.08	0.09	0.12	0.07
12398	Cbfa2t3	A630044F12Rik+++AI465270+++AW229127+++Cbfa2t3h+++ETO-2+++Eto2+++MTGR2	1.96	2.75	2.52	2.32	1.91	2.07	1.55	1.92	2.14
246707	Emilin2	FOAP-10	1.69	2.12	1.9	0.27	0.12	0.27	0.31	0.36	0.09
107976	Babam2	6030405P19Rik+++AI429776+++B830038C02Rik+++Bre	55.08	53.25	54.47	40.66	42.45	44.79	44.88	43.55	45.29
320563	Islr2	B930052A04Rik+++Linx+++Mbu-3+++mKIAA1465	0.46	0.4	0.39	0.25	0.23	0.33	0.29	0.29	0.26
18125	Nos1	2310005C01Rik+++N-NOS+++NC-NOS+++NO+++NOS+++NOS-I+++Nos-1+++bNOS+++nNOS	0.05	0.08	0.05	0.14	0.22	0.15	0.16	0.16	0.17
67459	Nvl	1200009I24Rik	8.73	8.35	7.71	6.02	7.12	5.67	6.36	5.73	6.34
17968	Ncam2	Ncam-2+++Ocam+++RNCAM	0.03	0.01	0.01	0.63	0.82	0.45	0.42	0.76	0.42
268977	Ltbp1	9430031G15Rik+++9830146M04+++Ltbp-1+++Ltbp1L+++TGF-beta1-BP-1+++Tgfb+++b2b1000Clo	1.41	1.27	2	2.91	2.23	2.76	3.62	3.18	3
14677	Gnai1	AU046200+++Gialpha1+++Gnai-1	17.8	19.49	17.95	29.07	27.9	30.07	31.17	29.64	29.43
11908	Atf1		20.98	19.58	19.88	10.61	10.25	11.14	13.76	12.93	10.54
381835	Sbk3	Gm1078+++Sgk110	0.12	0.08	0.03	0.02	0.04	0.02	0.04	0.04	0.05
21816	Tgm1	2310004J08Rik+++Tgase1	28.37	35.87	32.7	13.26	14.69	11.68	13.04	14.33	13.68
215114	Hip1	2610109B09Rik+++A930014B11Rik+++E130315I21Rik+++mKIAA4113	5.16	5.97	6.37	2.56	2.04	2.81	2.07	2.63	2.74
66314	Tpd52l2	2810411G23Rik+++AU016537+++C86069+++D54	36.26	36.96	36.38	22.2	18.92	20.02	22.04	18.74	16.73
219135	Mtmr6	4022440C11Rik+++AI428804+++AU041072	21.33	19.36	20.38	20.67	19	19.87	21.44	20.87	18.14
243725	Ppp1r9a	2810430P21Rik+++4930518N04Rik+++5330407E15+++A230094E16Rik+++BB181831+++NRB+++neurabin-I	2.29	2.02	2.16	2.63	2.58	2.16	2.9	2.97	2.49
18984	Por	4933424M13Rik+++CPR+++CYPOR+++P450R	132.39	122.85	130.75	183.45	192.09	162.17	160.41	186.5	178.24
72053	Tmub2	2010008E23Rik	20.1	21.99	19.33	18.21	16.85	18.73	17.98	20.31	19.13
98758	Hnrnpf	4833420I20Rik+++AA407306+++Hnrpf	185.71	168.64	183.93	113.68	104.99	119.49	132.55	112.62	114.99
17248	Mdm4	4933417N07Rik+++AA414968+++AL023055+++AU018793+++AU021806+++C85810+++Mdmx	16.86	14.98	15.36	10.34	9.79	10.1	10.7	9.92	10.17
70699	Nup205	3830404O05Rik+++AV248391+++mKIAA0225	8.55	7.78	9.07	5.23	5.05	4.95	4.58	4.71	4.68
78304	Naa38	1500034E06Rik+++Lsmd1	32.97	36.32	34.21	35.58	40.95	34.4	44.59	48.89	40.6
67732	Iah1	1500019E20Rik+++4833421E05Rik	71.53	95.22	76.19	175.09	171.79	187.38	181.46	172.62	170.87
68634	Tm2d3	1110025I09Rik+++5930422O05Rik+++Blp2	29.12	30.29	30.54	36.46	32.29	34.55	32.08	35.04	33.57
268297	Scml4	9330161D17+++mFLJ00197	0.23	0.22	0.26	0.3	0.21	0.18	0.32	0.13	0.2
17762	Mapt	AI413597+++AW045860+++Mtapt+++Tau	14.49	18.91	16.09	41.69	42.73	38.64	35.9	39.58	44.96
66625	Pnisr	5730406M06Rik+++AA673174+++Pinsr+++Sfrs18+++Srsf18	39.16	36.97	38.44	26.98	26.12	24.13	26.49	26.49	25.91
627049	Zfp800	AA407452+++Znf800	6.13	6.16	6.11	4.27	3.77	3.69	4.58	4.18	3.22
319887	E030030I06Rik		6.32	7.04	6.12	4.45	4.53	4.82	4.78	4.48	5.51
20624	Eftud2	116kDa+++Snrp116+++U5-116kD	24.55	23.36	24.03	14.43	14.84	14.4	14.46	14.65	15.35
271127	Adamts16		0.46	0.6	0.46	0.37	0.64	0.61	0.68	0.65	0.76
15275	Hk1	BB404130+++Hk-1+++Hk1-s+++dea+++mHk1-s	72.04	65.46	71.82	35.51	28.88	34.4	37.43	36.68	34.02
231866	Zfp12	C530015C18+++Krox-7+++Zfp-12+++Znf12	4.29	4.91	4.59	4.7	5.11	5.01	5.06	4.53	4.64
235380	Dmxl2	6330586A12+++6430411K14Rik+++E130119P06Rik+++mKIAA0856	4.27	4.32	3.91	6.2	7.03	5.55	6.26	6.18	5.39
67074	Mon2	2610528O22Rik+++AW495628+++Sf21+++mKIAA1040	17.17	17.01	15.56	12.62	14.11	13	12.91	13.13	12.44
99887	Tmem56	4930577M16Rik+++AU018104+++AW109744+++C730036B01Rik	1.37	2	1.3	5.8	5.9	5.04	5.63	5.25	5.44
319478	Cxxc4	9330210J02Rik+++C030003J12Rik+++Idax	0.18	0.11	0.15	0.12	0.1	0.05	0.07	0.08	0.04
213582	Map9	5033421J10Rik+++5330427D05Rik+++ASAP+++Mtap9	1.99	1.96	1.78	1.77	1.58	1.81	1.74	1.8	1.59
13876	Erg	D030036I24Rik	4.29	6.1	6.39	4.76	3.88	3.71	4.31	4.93	3.67
215690	Nav1	9530089B19+++9930003A20Rik+++C230080M11Rik+++Gm38399+++Pomfil3+++Unc53h1+++mKIAA1151+++steerin-1	2.77	2.96	2.75	1.1	0.9	0.87	1.04	1.03	1
224224	Impg2	IPM200+++PG10.2+++Rsbp+++Spacrcan	0.39	0.44	0.43	0.34	0.18	0.23	0.24	0.26	0.2
11991	Hnrnpd	Auf1+++Hnrpd	12.8	11.92	12.99	6.46	5.89	6.89	5.82	6.78	7.08
233099	Scgb2b27	Abpbg27+++Abpbg5+++Scgb2b5	0	0.1	0	0	0	0	0	0	0
18100	Mrpl40	Nlvcf	37.41	35.6	36.52	25.64	25.44	29.37	28.58	28.48	26.45
72168	Aifm3	2810401C16Rik+++AI840249+++Aifl	1.6	2.36	1.91	7.73	7.12	6.82	7.26	9.36	8.3
16531	Kcnma1	5730414M22Rik+++BKCa+++MaxiK+++Slo+++Slo1+++mSlo+++mSlo1	0.15	0.21	0.24	0.96	0.91	0.93	0.71	0.93	0.65
70620	Ube2v2	1110021H13Rik+++4632410D19Rik+++5730524P06Rik+++6820402M05+++AI848315+++C81524+++MMS2	7.3	6.55	7.93	6.28	6.54	6.45	6.52	6.69	7.01
72634	Tdrkh	2700091C21Rik+++Tdrd2	1.48	1.49	2.09	0.58	0.57	0.82	0.91	0.82	0.52
217119	Xylt2	E030002B02Rik+++XT-II+++XT2+++xylT-II	4.78	6.02	4.75	4.84	5.5	4.99	5.25	5.57	5.23
108078	Olr1	LOX-1+++SR-EI+++Scare1	0.45	0.41	0.59	0	0	0	0.03	0	0.02
20441	St3gal3	ST3GalIII+++ST3N+++Siat3+++Siat6	10.58	14.06	12.03	20.33	19.76	18.35	17.29	20.2	22.01
76608	Hectd3	1700064K09Rik+++AI467540+++AW743312	9.85	11	8.99	16.69	15.26	14.86	13.21	15.85	15.31
12793	Cnih1	0610007J15+++CNIH-1+++Cnih	50.48	47.65	56.09	43.47	45.76	46.53	43.62	45.21	47.42
97440	B3gnt9	3-Gn-T9+++B3gnt9-ps+++BGnT-9+++C76565+++C76566+++beta-1+++beta3Gn-T9	0.89	0.9	0.87	0.67	0.5	0.72	0.61	0.4	0.39
17228	Cma1	MMCP-5+++Mcp-5+++Mcp5+++Mcpt5	0	0	0	0	0.06	0	0	0	0.05
18763	Pkd1	PC1+++mFLJ00285	4.03	4.36	4.53	3.28	3.47	3.12	3.24	3.22	2.91
17147	Mageb3	Mage-b3+++Mage-ps1+++Mage-rs3+++Smage3	0.07	0.14	0.12	0	0.03	0	0.05	0	0.02
56516	Rbms2	2610315E04Rik+++Scr3	14.59	14.38	14.51	8.39	7.34	8.96	8.12	8.53	8.69
22594	Xrcc1	Xrcc-1	11.14	10.03	10.02	7.53	8.03	8.3	7.54	8.69	8.52
56233	Hdac7	5830434K02Rik+++HD7+++HD7a+++Hdac7a+++mFLJ00062	30.49	28.67	28.75	7.71	6.82	7.13	8.48	8.03	7.55
14562	Gdf3	C78318+++Gdf-3+++Vgr-2+++Vgr2+++ecat9	0.68	0.9	0.7	0.11	0.11	0.08	0.22	0.14	0.2
71268	Lrrfip2	5133400F20Rik+++AI850587	44.95	35.73	41.57	14.42	13.54	15.27	15.8	15.77	13.33
15039	H2-T22	27b+++H-2T17+++H-2T22+++H2-T17+++T22b	57.23	49.92	51.25	53.48	50.03	46.59	53.86	56.93	51.38
13869	Erbb4	Her4+++c-erbB-4	1.51	1.72	1.76	2.52	1.79	1.82	2.27	2.04	1.76
19376	Rab34	AI326479+++Narr+++Rah+++Rah1	30.93	31.25	27.49	32.24	37.1	34.05	30.56	35.22	32.99
21942	Tnfrsf9	4-1BB+++A930040I11Rik+++AA408498+++AI325004+++CDw137+++Cd137+++ILA+++Ly63	0.38	0.5	0.58	0.03	0.06	0	0.06	0.06	0.11
286942	Kif19a	Kif19	0.22	0.17	0.15	0.05	0.02	0.05	0.07	0.03	0.03
269831	Tspan12	9030619E17+++AI426782+++AI663988+++AW111457+++Tm4sf12	29.36	26.36	27.3	13.39	9.26	12.63	12.94	12.18	12.11
20469	Sipa1	Spa1	6.8	7.46	7.56	4.28	4.23	4.32	3.93	4.47	4.68
20768	Sephs2	Sps2+++Ysg3	49.13	69.47	53.85	144.22	150.53	162.35	157.58	149.95	162.1
21423	Tcf3	A1+++AA408400+++ALF2+++AW209082+++E12+++E12/E47+++E2A+++E47+++KA1+++ME2+++Pan1+++Pan2+++TCF-3+++Tcfe2a+++VDIR+++bHLHb21	9.31	9.96	9.27	6.02	4.85	6.34	6.23	6.7	5.92
68792	Srpx2	1110039C07Rik+++SRP+++SRPUL	1.19	1.23	1.81	1.59	1.24	1.44	1.41	1.78	1.27
104681	Slc16a6	AW743111+++ESTM12+++MCT 6+++MCT 7+++MCT6	12.09	15.8	14.97	6.58	7.97	4.93	3.67	4.95	6.45
67313	Inava	1700034M08Rik+++4933426C09Rik+++5730559C18Rik+++AI586180+++D1Mgi54	28.1	23.79	24.39	6.12	6.34	4.36	4.37	6.01	7.17
20475	Six5	Dmahp+++MDMAHP+++TrexBF	4.37	5.66	4.24	3.2	2.86	3.45	3.65	3.85	3.15
105246618	Gm41885		1224.18	1432.41	1216.46	301.69	343.64	548.03	345.16	175.83	346.06
15464	Hrc		0.04	0.24	0.24	0.16	0.19	0.18	0.1	0.17	0.09
104384	Rhox9	1600026O01Rik+++Gpbox+++Psx2	0	0	0	0.16	0.19	0	0	0.09	0
71382	Pex1	5430414H02Rik+++E330005K07Rik+++ZWS1	5.16	5.04	5.37	9.84	9.57	9.04	9.4	9.33	9.3
71843	R3hcc1	1700020M16Rik+++AA407796	11.23	10.92	11.49	7.9	7.13	7.71	7.8	7.75	8.04
330463	Zfp78	A330079D15+++KRAB12+++Zfp77	0.95	0.87	0.71	0.59	0.33	0.42	0.6	0.41	0.33
56412	Noa1	2610024G14Rik+++AU022345+++AtNOS1+++mAtNOS1	7.65	7.62	6.82	10.34	9.96	10.44	9.79	10.33	10.41
20402	Zfp106	Cd-1+++D2Dcr28+++EyeLinc12+++H3a+++Sh3bp3+++Znf106+++sirm+++zfp-106	21.58	22.83	22.8	27.63	27.62	26.41	28.27	26.41	24.51
18049	Ngf	Ngfb+++beta-NGF	14.98	10.44	15.26	1.74	1.21	1.22	1.58	2.01	1.02
102595	Plekho2	AI840980+++Plekhq1	6.06	5.58	6.48	2.01	1.95	1.8	2.21	2.29	2.14
231148	Ablim2	AI606905+++C230091L11	0.59	0.78	0.62	0.58	0.61	0.42	0.41	0.66	0.57
68625	Cfap57	1110020C03Rik+++AV009650+++C130004B06Rik+++Gm1363+++Wdr65	0.02	0	0	0.02	0	0.02	0.04	0	0
20147	Rs1	Rs1h+++Xlrs1+++tmgc1	0.06	0.07	0.12	0.04	0.04	0.01	0.01	0.02	0
241627	Wdr76	5830411K18Rik+++6030457D09+++AA517836	1.98	2.01	1.89	1.01	1.34	1.13	1.36	0.89	1.1
74288	Spem1	1700095G12Rik	0	0.05	0.16	0	0	0	0	0	0
72042	Cotl1	1810074P22Rik+++2010004C08Rik+++Clp	73.4	89.88	73.87	57.03	64.7	63.25	56.43	63.6	64.78
227682	Trub2	G430055L02Rik	7.4	5.99	7.14	5.5	5.94	5.38	4.54	5.4	5.72
110074	Dut	5031412I06Rik+++5133400F09Rik+++D2Bwg0749e+++Dutp+++dUTPase	9.21	7.92	8.46	5.18	4.78	4.87	4.92	6.08	5.24
12916	Crem	ICER+++ICERI	14.58	12.67	12.95	5.11	4.07	5.77	4.66	4.9	4.94
233802	Thumpd1	6330575P11Rik	19.63	18.29	19.3	11.03	10.17	11.8	12.41	9.74	10.84
102632837	Rnf212b	Gm10332+++Gm30805	0.11	0.14	0.13	0.82	1.23	1.3	1.23	1.57	1.47
229003	Helz2	PDIP1+++Pric285+++mKIAA1769+++mPDIP1	6.8	6.13	6.81	3.28	2.56	2.76	2.85	2.84	3.12
224092	Lsg1	5830465I20+++AA409273+++D16Bwg1547e	18.85	16.55	19.11	9.58	8.38	8.82	9.46	9.64	9.49
15251	Hif1a	AA959795+++HIF-1-alpha+++HIF1-alpha+++HIF1alpha+++MOP1+++bHLHe78	51.7	45.28	53.84	24.02	23.27	22.24	24.59	23.45	22.88
22756	Zfp94		2.04	1.52	1.34	1.34	1.52	1.23	1.3	1.62	1.69
14457	Gas7	AW124766+++B230343A10Rik+++Gas7-cb	2.57	2.52	2.69	0.72	0.62	0.66	0.63	0.81	0.85
208154	Btla	A630002H24	0.18	0.28	0.29	0.24	0.24	0.24	0.35	0.35	0.33
271005	Klhdc1		2.83	3.13	2.6	1.82	2.03	1.88	2.25	2.3	1.7
108167368	LOC108167368		0.78	0.79	0.78	0.31	0.22	0.2	0.24	0.28	0.31
68817	Ddi2	1110056G13Rik+++1700027M01Rik+++9130022E05Rik+++AI604911+++AU040698	14.4	13.14	13.49	14.53	17.84	12.07	15.8	15.35	12.83
66648	Tpgs2	5730437P09Rik+++5730494M16Rik+++AI666318+++Pgs2	4.74	5.09	4.4	5.68	4.93	5.65	5.86	5.89	4.53
80883	Ntng1	A930010C08Rik+++AI853992+++Lmnt1	0.01	0	0.02	0.1	0.15	0.1	0.1	0.14	0.11
11625	Ahsg		0.05	0.05	0	0	0	0	0	0	0
236848	Tmem185a	ee3	13.26	13.36	13.66	12.59	12.02	14.2	12.79	11.17	12.33
18291	Nobox	OG2+++Og2x	0	0	0	0.03	0.06	0.09	0	0.03	0
68564	Nufip2	1110001M19Rik+++9530056D24Rik+++AI256692+++AI461731+++PIG1+++mKIAA1321	12.04	10.58	10.61	6.7	6.55	6.56	7.52	6.02	5.88
19255	Ptpn2	AI325124+++Ptpt+++TC-PTP	23.19	20.1	24.35	9.25	9.65	8.33	8.98	8.75	9.3
66233	Dmap1	1500016M21Rik+++DNMAP1+++DNMTAP1+++Dmtap1+++mKIAA1425	12.64	9.87	11.94	8.51	7.66	7.81	7.42	8.12	7.95
16639	Klra8	Cmv-1+++Cmv1+++Ly49h+++Ly49u<129>	0	0	0	0	0	0.1	0.06	0.11	0
98970	Fibcd1	AI448887	0.01	0.09	0.04	0	0	0	0	0.01	0
22758	Zscan12	2510038J07Rik+++FPM315+++Zfp96+++mKIAA0426+++zfp-96	1.91	1.79	1.82	1.45	1.3	1.44	1.64	1.23	1.3
235315	Rnf214	D130054N24Rik	10.36	11.8	11.42	10.94	10.89	9.96	11.95	11.13	11.07
73732	Muc16	1110008I14Rik+++Ca125+++Gm1480+++Gm21044	0.01	0.01	0	0	0	0	0	0	0
234214	Sorbs2	2010203O03Rik+++9430041O17Rik+++A530071H08+++Argbp2+++mKIAA0777+++nArgBP2	10.88	10.88	11.99	4.21	3.89	4.72	4.76	4.49	4.67
14164	Fgf1	Dffrx+++Fam+++Fgf-1+++Fgfa	39.55	47.58	41.76	84.96	78.62	81.9	85.9	86.27	81.11
101488	Slco2b1	AI060904+++AI852653+++OATP-B+++Slc21a9	7.63	7.09	8.4	7.44	6.64	6.7	5.38	7.21	6.59
64540	Tspan4	AI325509+++AI746565+++D130042I01Rik+++NAG-2+++Tm4sf7+++Tspan-4	99.97	94.65	95.18	36.09	35.8	41.65	36.6	38.54	27.49
208092	Chmp6	2400004G01Rik	28.3	31.28	27.06	24.58	25.57	23.78	24.78	28.41	31.24
16582	Kifc3	AI325457+++BB123200	19.12	24.42	20.36	23.75	22.55	19.77	22.18	24.4	21.83
72612	Hpf1	2700029M09Rik+++C230006B22Rik+++C4orf27	18.89	16.36	17.67	10.92	9.65	11.13	11.61	10.33	11.09
209478	Tbc1d12	BC033574	4.19	4.7	4.68	3.39	3.26	3.39	3.51	3.87	3.45
207565	Camkk2	6330570N16Rik+++AW061083+++mKIAA0787	11.88	11.47	11	3.84	3.5	3.13	2.99	3.79	3.53
74167	Nudt9	1190002C07Rik+++ADPR-PPase+++AI462474	36.75	35.55	33.19	32.39	31.32	32.51	31.51	31.15	35.39
57257	Vav3	A530094I06Rik+++AA986410+++Idd18.1	10.11	10.16	9.79	6.08	4.68	5.89	7.07	6.13	5.67
433294	Mettl21c	A530098C11Rik	0.05	0	0	0.04	0	0.05	0	0	0
232943	Klc3	BC017147+++Klct	3.59	3.24	2.68	0.62	0.8	1.01	0.69	0.8	0.67
338359	Supv3l1	6330443E10Rik	13.58	12.44	12.66	14.32	14.28	13.56	14.44	15.45	14.36
22156	Tuft1		22.93	22.93	22.21	7.64	7.79	6.91	7.81	7.84	9.5
19054	Ppp2r3d	PP2A B''-PR59+++PP2A PR59+++PR59+++Ppp2r3+++Ppp2r3a	2.68	2.62	2.77	2.09	1.42	2.17	1.93	1.21	1.42
67569	Mgat4c	9130411I17Rik+++GntIVh	0.31	0.27	0.45	0.12	0.13	0.09	0.1	0.13	0.08
21678	Tead3	DTEF-1+++ETFR-1+++TEAD-3+++TEF-5+++Tcf13r2	18.42	18.7	19.37	7.61	7.76	8	7.98	8.95	6.64
18032	Nfix	CTF+++NF-I/X+++NF1-X+++NFI-X	8.17	8.05	9.39	7.89	6.68	6.72	6.92	8.46	7.02
74374	Clec16a	4932416N17Rik+++curt+++mKIAA0350	31.8	30.56	29.63	33.25	31.13	31.17	32.51	33.35	33.45
69875	Ndufa11	2010012C24Rik+++AV006275+++B14.7	26.64	28.69	26.55	25.75	26.12	25.77	26.18	29.1	26.75
433091	Pnpla1		1.91	2.24	1.94	3.67	3.21	4.42	4.07	4.32	4.12
380732	Milr1	Allergin-1+++Gm885+++Mca32	2.74	1.76	2.33	0.59	0.59	0.18	0.81	0.96	0.91
81003	Trim23	6330516O20Rik+++AI450195+++Arfd1	5.63	5.81	5.76	6.78	5.68	5.64	5.66	6.73	5.93
68526	Gpr155	1110017O10Rik+++DEPDC3+++F730029F15Rik+++PGR22	1.36	1.93	1.53	5.09	4.63	4.46	4.38	5.17	4.78
55987	Cpxm2	4632435C11Rik+++CPX-2+++Cpx2	0.06	0.11	0.22	0.1	0.13	0.12	0.17	0.19	0.12
75410	Kmt2b	2610014H22Rik+++Mll2+++Wbp7+++mKIAA0304	12.2	11.11	11.33	6.57	6.72	6.97	6.71	7.03	6.05
12667	Chrd	Chd	2.85	3.39	2.78	2.1	2.26	2.11	1.95	2.21	2.77
13844	Ephb2	Cek5+++Drt+++ETECK+++Erk+++Hek5+++Nuk+++Prkm5+++Qek5+++Sek3+++Tyro5	2.8	2.67	2.77	1.42	1.15	1.32	1.43	1.24	1.09
54004	Diaph2	Dia3+++Diap2+++Drf2+++E430022I22Rik	2.77	2.78	2.97	4.32	4.04	3.62	3.88	4.44	4.05
66330	1700020L24Rik		1.19	1.24	1.12	0.87	0.23	0.12	0.82	0.86	0.7
83383	Tfap4	AI642933+++AP-4+++D930048N17Rik+++Tcfap4+++bHLHc41	1.95	1.24	1.5	2.15	2.2	1.62	1.67	2.14	1.81
15466	Hrh2	H2R+++HH2R	0.34	0.57	0.55	0.09	0.07	0.14	0.08	0.06	0.16
70028	Dop1b	0610038M01Rik+++2610510B01Rik+++AI503246+++C21orf5+++Dopey2+++mKIAA0933	4.57	4.89	4.84	2.96	2.34	2.35	2.91	3.09	2.36
102633888	Gm31606		0.01	0.01	0.02	0.02	0.02	0.01	0.01	0.01	0.01
105244808	Gm40353		0	0	0	0	0	0	0	0	0.1
70935	Speer4f1	4922502J04Rik+++SPEER-4F+++Speer4f	0.04	0.09	0.04	0.05	0	0	0	0	0
12837	Col8a1	Col8a-1	5.9	4.65	5.31	2.21	2.16	1.58	1.49	2.27	2.82
12834	Col6a2	Col6a-2	7.33	6.78	8.23	2.3	2.27	1.99	2.1	2.97	1.98
20345	Selplg	CD162+++Psgl-1+++Psgl1+++Selp1+++Selpl	7.46	7.47	7.86	2.2	1.75	2.26	1.6	2.4	2.14
20304	Ccl5	MuRantes+++RANTES+++SISd+++Scya5+++TCP228	7.57	6.83	10.62	1.87	1.32	2.22	4.29	4.01	1.23
53868	Rab25	AV012978	21.01	19.38	18.92	10.68	8.38	10.63	10.82	10.8	10.27
108167371	Gm45966		0	0	0.05	0	0	0	0	0	0
353187	Nr1d2	RVR+++Rev-erb	16.16	16.67	14.74	35.58	33.85	37.27	39.35	35.78	26.17
72085	Osgepl1	2610001M19Rik+++AA416452	10.87	12.62	10.94	14.29	14.88	14.95	14.74	16.3	14.74
192173	Mcrip1	Fam195b	50.23	50.39	50.27	22.58	23.7	24.27	26.24	23.74	24.42
666060	Frmpd1	BC031840+++mKIAA0967	0.09	0.1	0.07	0.14	0.15	0.22	0.24	0.2	0.21
108097	Prkab2	5730553K21Rik+++AW049591+++BB124140	4.74	4.22	4.73	2.1	1.8	1.89	2.65	1.9	2.05
66487	Smim4	2010107H07Rik+++Gm41122	20.22	25.06	21.06	36.39	43.16	35.75	41.14	42.97	39.53
52712	Zkscan6	1700128E15Rik+++D11Ertd714e+++KOX11+++Zfp535+++Znf18	5.46	5.25	5.98	2.78	2.22	3.77	3.06	2.41	3.02
66844	Ormdl2	0610012C09Rik	41.82	41.91	39.98	34.18	33.96	39.99	35.91	36.18	35.67
114679	Selenom	1500040L08Rik+++A230103K18+++Selm+++Sepm	18.54	22.06	20.4	21.34	20.03	21.76	21.5	22.82	19.58
544881	BB287469		0.06	0	0	0	0	0	0	0	0
53317	Plrg1	AA958940+++C80566+++Tango4	22.94	21.67	22.57	13.41	12.87	14.38	15.26	14.53	14.98
17095	Lyl1	Lyl-1+++bHLHa18	0.79	1.15	0.98	0.82	0.53	0.77	0.84	0.48	0.65
11842	Arf3	5430400P17Rik+++AI854770	60.73	56.55	60.96	42.31	40.17	42.71	43.52	43.32	41.27
80289	Lysmd3	1110030H10Rik+++BC003322	9.3	8.03	7.34	5.82	5.47	5.12	6.28	5.06	4.79
22346	Vhl	Vhlh+++pVHL	9.55	8.91	9.01	7.31	6.79	7.59	8.57	7.86	7.13
105511	Fam170b	4922501K12Rik+++AI449756	0	0	0	0.03	0	0	0	0.04	0
69307	Pxt1	1700001G18Rik+++Stepp	0.11	0.27	0.16	0.06	0	0	0	0.06	0.06
30939	Pttg1	AW555095+++C87862+++Pttg+++Pttg3	69.27	70.72	71.41	47.4	47.18	51.19	47.3	49.15	52.85
63954	Rbp7	1110002J23Rik+++CRBP-III	0.38	0.47	0.47	0.24	0.21	0.16	0.3	0.16	0.12
14873	Gsto1	AA407097+++AI194287+++AU018802+++Gsto-1+++Gstx+++Spg-r+++p28	136.88	105.48	120.38	32.64	35.13	42.41	39.38	34.65	33.99
214547	She	9430022A14	2.29	2.7	3.02	1.98	1.63	1.69	1.89	1.57	2.1
12780	Abcc2	AI173996+++Abc30+++Cmoat+++Mrp2+++cMRP	50.36	62.85	53.66	79.54	88.24	72.29	82.16	79.56	78.87
116847	Prelp	7330409J17Rik+++SLRR2A	2.8	3.2	3.95	7.86	7.53	7.21	6.77	9.64	8.21
69276	Sec62	3100002M17Rik+++AI844545+++AW545092+++Dtrp1+++HTP1+++Tloc1	71.67	74.09	70.27	114.75	109.92	117.62	114.08	109.44	114.5
56347	Eif3c	110kDa+++3230401O13Rik+++Eif3s8+++NIPIL(A3)+++NipilA3+++Xs+++Xsl	98.56	91.82	95.78	65.28	62.95	66.04	68.29	64.2	63.77
433868	3110082J24Rik		0	0	0.07	0	0	0	0	0	0
100043921	LOC100043921		0	0	0.37	0	0	2.66	0	0	0
347722	Agap1	Centg2+++Ggap1+++R75364+++mKIAA1099	8.75	8.37	9.2	7.69	7.82	7.63	7.79	7.77	7.75
209324	Gm4758	EG209324+++Stfna3l1	0.72	0.15	0.15	0	0	0	0	0	0
67749	Mgarp	4930583H14Rik+++AI195347+++CESP-1+++HUMMR+++Osap+++Qsap	0.4	0.26	0.35	0	0	0.05	0	0.1	0.05
238330	Irf2bpl	6430527G18Rik+++Eap1	30.03	30.23	28	14.27	13.82	11.48	13.91	14.52	14.22
14570	Arhgdig	Gdi5+++RIP2+++Rho-GDI-3+++Rho-GDI2	1.94	2.04	2.48	0.33	0.42	0.28	0.19	0.12	0.61
102633740	Gm31493		0.26	0.13	0.19	0	0	0	0	0	0.07
68760	Synpo2l	1110054M18Rik+++Chap	0.56	0.75	0.67	0.6	0.42	0.5	0.61	0.42	0.52
12227	Btg2	AA959598+++APRO1+++Pc3+++TIS21	180.05	134.13	150.76	5.07	4.53	5.77	6.22	5.57	5.37
381077	Ccdc78	Gm938+++Gm950	0.8	0.72	0.6	0.39	0.3	0.74	0.32	0.45	0.51
213484	Nudt18	BC036718	11.23	10.07	9.68	3.75	3.67	3.93	2.83	4.04	4.34
18988	Pou2f3	Epoc-1+++Oct-11a+++Oct11+++Otf-11+++Otf11+++Skin+++Skin-1a+++Skn-1a+++Skn-li	0.09	0.08	0.08	0	0.02	0	0.15	0	0.02
242662	Rims3	A730060M23Rik+++Nim3+++Rim3+++mKIAA0237	0.16	0.13	0.22	0.02	0.06	0.06	0.04	0.04	0.06
15077	Hist2h3c1	BE691662+++H3-615+++H3f2+++Hist2h3ca1	0	0	2.26	0	0	0	0	0	0
11844	Arf5		70.57	68.92	65.67	38.75	40.32	40.81	38.95	45.66	42.57
12466	Cct6a	CCT-zeta+++CCT-zeta-1+++Cct6+++Cctz-1+++TCP-1-zeta	98.04	87.08	93.02	99.03	96.36	103.8	98.33	91.44	93.84
19276	Ptprn2	4930425H11Rik+++IA2beta+++PTP-NP+++Phol+++mKIAA0387+++phogrin	0.04	0.02	0.02	0.2	0.09	0.12	0.21	0.18	0.08
13849	Ephx1	EH+++Eph-1+++Eph1+++Epxh1+++mEH	228.31	238.41	230.44	27.06	23.86	27.81	30.4	27.6	22.35
234199	Fgl1	Mfire1	0.84	1.87	0.85	1.43	0.91	0.96	1.02	1.59	0.94
78651	Lsm6	1500031N17Rik+++2410088K19Rik+++AI747288	7.78	7.34	7.13	3.95	3.41	4.59	4.54	4.3	3.87
236792	Mmgt1	9630048L06Rik+++BC032271+++Emc5+++Mir5116+++Tmem32+++mir-5116	15.36	15.6	17.15	18.83	19.47	18.46	18.65	18.57	19.09
226041	Pgm5	4833423B07+++9530034F03Rik+++D830025G17+++aciculin	4.48	3.37	4.39	1.72	1.26	1.98	1.74	1.56	1.33
664804	Gm7347	EG664804	0	0.03	0	0	0.04	0	0	0	0.03
332937	Tfap2e	AI505200+++AP-2e+++Tcfap2e	0	0.05	0	0	0	0	0	0	0
20201	S100a8	60B8Ag+++AI323541+++B8Ag+++CFAg+++CP-10+++Caga+++MRP8+++p8	27.9	30.75	25.6	0.15	0.17	0.15	0	0.33	1.41
667764	Gm15854		0	0.07	0	0	0	0	0	0	0
382137	Fdxacb1	D630004A14Rik	4.17	3.35	3.55	2.52	2.21	2.83	2.71	2.98	2.12
211948	Pde12	2'-PDE+++E430028B21Rik	11.24	11.15	10.56	5.85	6.33	6.21	6.56	6.55	6.88
26395	Map2k1	MAPKK1+++MEKK1+++Mek1+++Prkmk1	28.32	28.08	27.53	17.37	14.5	17.07	16.57	17.43	17.05
69305	Dcps	1700001E16Rik+++AA408441	14.13	13.31	15.18	11.69	13.48	14.71	11.03	13.24	12.45
15484	Hsd11b2	11HSD2	54.87	79.84	61.02	64.04	60.85	66.68	71.47	68.66	69.61
101568	Vrk3	AI428238	24.44	23.48	25.02	22.56	24.78	25.99	23.31	22.97	23.81
435965	Lrp3		2.61	4.32	3.44	5.92	5.72	5.52	4.62	5.42	5.02
677296	Fcrl6	FcRH6+++mIFGP6+++moFcRH6	0	0	0	0.03	0	0	0	0	0.04
75764	Slx1b	1110030E23Rik+++2410170E21Rik+++4833422P03Rik+++AI853643+++Giyd1+++Giyd2	3.84	4.29	3.82	2.19	2.14	2.87	2.54	2.47	2.47
353047	Plekhm1	AP162+++B2+++BC038943+++D330036J23Rik	13.77	13.44	13.85	8.86	9.3	9.32	8.49	9.03	9.28
100039139	Ccdc152		0.96	0.47	0.98	2.11	1.77	0.98	1.21	1.31	1.91
217410	Trib2	AW319517+++TRB-2+++TRB2	15.04	17.12	15.75	17.7	16.02	14.95	30.98	19.96	21.66
100900	Hscb	AI325508+++AW049829+++Hsc20	15.06	17.08	15.67	14.57	18.85	16.4	17.1	19.63	16.99
102636530	LOC102636530		0	0.22	0	0	0	0	0	0	0.24
140494	Atp6v0a4	Atp6n1b+++a4	70	103.98	73.48	101.14	105.29	108.93	96.96	97.05	109.18
56407	Trpc4ap	4833429F06Rik+++D2Ertd113e+++Trrp4ap+++mFLJ00177+++truss	41.88	40.73	41.25	40.51	40.35	39.58	39.5	42.5	42.44
15900	Irf8	AI893568+++ICSBP+++IRF-8+++Icsbp1+++Myls	11.33	10.63	11.44	4.18	4.26	3.26	3.92	4.89	5.25
70317	Arl16	2600005N12Rik	6.65	6.01	7.38	4.81	4.64	4.53	4.39	4.84	4.9
102640171	Gm38525		0.68	0.93	1.66	0	0	0.16	0.05	0	0.1
26893	Cops6	Sgn3+++VIP/MOV34	101.85	93.92	99.31	68.32	69.04	71.01	65.51	71.72	69.18
54396	Irgm2	AI481100+++GTPI+++Ifggd2+++Iigp2	15.73	10.89	15.37	4.83	4.53	5.62	7.85	8.56	9.3
74600	Mrpl47	4833424P18Rik+++CGI-204+++Gm9859+++L47mt+++MRP-L47+++MTF/L47+++NCM1	17.07	16.07	16.5	14.25	13.54	13.41	14.53	13.37	13.45
18824	Plp2	mIMA4	144.96	131.82	139.08	19.03	18.56	21.78	23.43	19.44	19.97
21947	Cd40lg	CD154+++CD40-L+++Cd40l+++HIGM1+++IGM+++IMD3+++Ly-62+++Ly62+++T-BAM+++TRAP+++Tnfsf5+++Tnlg8b+++gp39	0	0	0.13	0.04	0.05	0	0	0.05	0.14
12321	Calu	9530075H20Rik	70.73	65.83	76.14	34.93	34.34	35.55	35.77	34.36	33.4
17064	Cd93	6030404G09Rik+++AA145088+++AA4.1+++AW555904+++C1qr1+++C1qrp+++Ly68	8.85	10.67	11.1	4.16	3.2	3.62	4	4.23	4.78
12833	Col6a1	AI747156+++Col6a-1	10.49	11.13	11.57	4.36	3.14	3.46	4.15	4.71	3.45
67118	Bfar	3010001A07Rik+++3110001I22Rik+++AI666707+++AW107665+++Bar+++Rnf47	12.43	11.75	12.96	12.52	11.63	12.33	13.35	11.73	11.82
56173	Cldn14	AI851731	0.31	0.34	0.6	0.09	0.1	0.18	0.2	0	0
67839	Gpsm1	1810037C22Rik+++AW107933+++Ags3	4.86	4.52	4.95	1.47	1.39	1.66	1.4	1.57	1.37
13426	Dync1i1	DH IC-1+++DHIC-1+++DIC+++Dncic1+++IC74	0.02	0.02	0.02	0.02	0.17	0.19	0.05	0.02	0.08
56087	Dnah10	Dnahc10	0.03	0.09	0.04	0.01	0.02	0	0.04	0.03	0.03
108168336	Gm46592		0.08	0.07	0.21	0.19	0.14	0.09	0.2	0.19	0.2
70785	Dennd1c	4432409M07Rik	1.11	1.77	1.37	0.53	0.66	0.44	0.45	0.72	0.36
30927	Snai3	AI643946+++Smuc+++Zfp293	3.87	3.45	2.78	0.53	0.43	0.36	0.24	0.11	0.39
100862433	LOC100862433		0	0.91	1.36	0.33	0	0	0	0	0
57746	Piwil2	Piwil1l+++mili	0.1	0.08	0.14	0.03	0.04	0.04	0.03	0.05	0.02
21787	Tfg	AI173908	39.37	36.8	39.12	38.14	40.38	38.43	38.15	39.48	35.71
208768	Sde2		10.43	9.57	9.39	3.86	4.29	3.9	4.29	4.08	3.41
77045	Bcl7a	4432415N06Rik+++AI448316	17.41	18.89	17.87	27.29	27.53	24.75	23.41	26.26	28.45
67739	Slc48a1	4930570C03Rik	118.53	110.63	117.89	78.55	74.49	80.21	78.05	78.67	80.38
67469	Abhd5	1300003D03Rik+++2010002J10Rik+++CGI-58+++IECN5+++NCIE2	27.47	23.94	25.6	21.09	21.57	18.36	20.47	20.2	18.88
66911	Nudt16l1	1110001K21Rik+++5330437I08Rik+++Sdos	16.2	19.46	17.77	21.12	20.47	22.49	21.22	22.67	23.54
105855	Nckap1l	4930568P13Rik+++AI463083+++Hem1+++Hemp1	3.88	3.95	3.61	1.3	0.94	1.36	1.19	1.54	1.64
320522	Bhlha9	A830053O21Rik+++Fingerin	0.05	0.04	0	0	0	0.05	0	0	0
268481	Krt222	6330509G02Rik	0.36	0.36	0.29	0.34	0.45	0.41	0.42	0.22	0.29
18415	Hspa4l	94kDa+++AI461691+++APG-1+++Osp94	12.26	11.96	11.52	14.43	13.22	11.68	11.84	11.69	12.89
68709	Cilp2	1110031K21Rik+++AA407300+++CLIP-2	0.16	0.09	0.16	0	0.01	0.07	0.02	0.03	0.03
236546	AF067061		0	0	0	0	0	0.13	0	0	0
53314	Batf	B-ATF+++SFA-2	0.99	0.84	0.67	0.25	0.21	0.19	0.07	0.2	0.26
100101919	Dnah7c	Dnahc7c	0.03	0.01	0.02	0.13	0.15	0.17	0.12	0.2	0.17
240066	Zfp870	AI173952	1.39	1.59	1.28	1.15	1.25	1.24	1.51	1.12	1.24
100044193	Gm20939		2.35	1.59	1.92	0.74	0.63	1.03	1.16	0.98	1.35
231452	Sdad1	4931421J16+++AA591032+++AW538460	8.04	7.39	7.93	4.24	4.04	3.46	4.42	3.38	3.65
68177	Ebpl	5730442K12Rik+++EBRP	3.26	3.34	3.07	4.05	3.53	3.66	3.8	3.75	3.68
100502590	Tex50	4930469G21Rik	0.06	0	0.06	0	0	0	0	0	0
15220	Foxq1	HFH-1+++Hfh1+++Hfh1l+++sa	9.06	7.55	7.08	3.53	3.33	4.7	4.81	3.76	3.57
110084	Dnah1	B230373P09Rik+++Dnahc1+++E030034C22Rik+++MDHC7	0.1	0.07	0.07	0.02	0.02	0.01	0.01	0.05	0.02
320609	Strip2	D330017J20Rik+++Fam40b	1.26	1.25	1.03	1.2	1.05	0.95	0.97	1.29	1.18
26379	Esrra	ERRalpha+++Err1+++Estrra+++Nr3b1	30.07	35.5	28.67	45.35	47.78	45.9	43.58	51.59	48.19
214048	Larp1b	1700108L22Rik+++4933421B21Rik+++AA690246+++Larp2	31.91	33.36	34.43	42.13	42.21	46.29	43.81	43.48	46.07
223978	Cpped1	C530044N13Rik	37.63	38.2	39.24	38.98	38.68	42.36	35.51	39.47	38.26
12396	Cbfa2t2	A430091M07+++C330013D05Rik+++Cbfa2t2h+++MTGR1	4.93	4.8	4.91	4.54	4.55	4.52	4.38	4.05	4.43
231713	Naa25	4833422K13Rik+++A630046C11+++AI450868+++C330023M02Rik+++Mdm20	12.28	10.55	12.89	6.31	6.94	6.66	6.33	5.9	7.22
54667	Atp8b2	Id	4.19	4.16	4.18	1.66	1.49	1.53	1.91	1.78	1.62
19185	Psmd4	Af1+++Mcb1+++angiocidin	102.62	95.2	99.08	62.62	69.31	70.61	66.39	62.29	65.97
19727	Rfxank	Tvl1	7.4	6.34	6.61	4.26	4.85	4.61	4.88	4.29	4.85
546049	C330021F23Rik	2610027C06Rik+++Rps23r1+++Rps23rg1	0.48	0.42	0.27	2.83	2.3	2.07	1.6	2.64	2.29
67661	Ift172	4930553F24Rik+++Slb+++avc1+++wim	3.97	5.01	4.28	6.94	6.67	5.65	6.03	5.94	5.83
[truncated: 16,671 more rows]
